# Supplementary material for: Genotyping-by-sequencing highlights patterns of genetic structure and domestication in artichoke and cardoon
Source: PLoS One. 2018 Oct 23;13(10):e0205988. doi: 10.1371/journal.pone.0205988 (PMC6198968; doi:10.1371/journal.pone.0205988)
Supplement: S2 Table — Each worksheet contains the SNPs for a single dataset: 1. Total C. cardunculus; 2. Globe artichoke; 3. Cardoon. (XLSX) [file pone.0205988.s002.xlsx]

## Sheet: Total C. cardunculus dataset
Additional file 2A. Genomic position and ID number of SNPs of total Cynara cardunculus dataset, after filtering for minor allel frequency >5%, call rate >50%, HWE p-value >10-6
Scaffold/contig	Physical position	Marker ID
GI|976495470|GB|LEKV01013304.1|	373	S1_725690464
GI|976495470|GB|LEKV01013304.1|	880	S1_725690971
GI|976495608|GB|LEKV01013176.1|	293	S1_725528609
GI|976495608|GB|LEKV01013176.1|	299	S1_725528615
GI|976496212|GB|LEKV01012597.1|	926	S1_724719609
GI|976496212|GB|LEKV01012597.1|	970	S1_724719653
GI|976496212|GB|LEKV01012597.1|	1271	S1_724719954
GI|976496866|GB|LEKV01011976.1|	150	S1_723680568
GI|976496866|GB|LEKV01011976.1|	151	S1_723680569
GI|976496873|GB|LEKV01011969.1|	1018	S1_723668417
GI|976497406|GB|LEKV01011477.1|	1636	S1_722632589
GI|976497406|GB|LEKV01011477.1|	1659	S1_722632612
GI|976497406|GB|LEKV01011477.1|	1682	S1_722632635
GI|976497406|GB|LEKV01011477.1|	1695	S1_722632648
GI|976517277|GB|LEKV01011177.1|	2470	S1_721732306
GI|976517277|GB|LEKV01011177.1|	2483	S1_721732319
GI|976517277|GB|LEKV01011177.1|	2499	S1_721732335
GI|976555916|GB|LEKV01010460.1|	680	S1_718550199
GI|976555916|GB|LEKV01010460.1|	683	S1_718550202
GI|976555916|GB|LEKV01010460.1|	688	S1_718550207
GI|976555916|GB|LEKV01010460.1|	1184	S1_718550703
GI|976610374|GB|LEKV01009841.1|	3735	S1_714200560
GI|976645816|GB|LEKV01009431.1|	8124	S1_710285922
GI|976656334|GB|LEKV01009334.1|	4793	S1_709213650
GI|976674654|GB|LEKV01009135.1|	2098	S1_706836554
GI|976674654|GB|LEKV01009135.1|	2104	S1_706836560
GI|976674654|GB|LEKV01009135.1|	2105	S1_706836561
GI|976674654|GB|LEKV01009135.1|	2112	S1_706836568
GI|976678974|GB|LEKV01009081.1|	6595	S1_706128420
GI|976678974|GB|LEKV01009081.1|	6596	S1_706128421
GI|976686156|GB|LEKV01009007.1|	11688	S1_705148190
GI|976686156|GB|LEKV01009007.1|	11692	S1_705148194
GI|976686156|GB|LEKV01009007.1|	11695	S1_705148197
GI|976686156|GB|LEKV01009007.1|	11702	S1_705148204
GI|976686156|GB|LEKV01009007.1|	11708	S1_705148210
GI|976686156|GB|LEKV01009007.1|	11710	S1_705148212
GI|976686156|GB|LEKV01009007.1|	11717	S1_705148219
GI|976686156|GB|LEKV01009007.1|	11722	S1_705148224
GI|976689217|GB|LEKV01008969.1|	12490	S1_704633890
GI|976689217|GB|LEKV01008969.1|	12572	S1_704633972
GI|976690269|GB|LEKV01008950.1|	10193	S1_704371260
GI|976714969|GB|LEKV01008643.1|	3993	S1_699751081
GI|976714969|GB|LEKV01008643.1|	3994	S1_699751082
GI|976714969|GB|LEKV01008643.1|	3999	S1_699751087
GI|976716793|GB|LEKV01008624.1|	8669	S1_699449865
GI|976721591|GB|LEKV01008545.1|	16198	S1_698162487
GI|976721591|GB|LEKV01008545.1|	16214	S1_698162503
GI|976740177|GB|LEKV01008284.1|	7936	S1_693450763
GI|976740177|GB|LEKV01008284.1|	7946	S1_693450773
GI|976740177|GB|LEKV01008284.1|	7967	S1_693450794
GI|976740177|GB|LEKV01008284.1|	7969	S1_693450796
GI|976740177|GB|LEKV01008284.1|	7974	S1_693450801
GI|976740177|GB|LEKV01008284.1|	8044	S1_693450871
GI|976740177|GB|LEKV01008284.1|	8048	S1_693450875
GI|976740177|GB|LEKV01008284.1|	8051	S1_693450878
GI|976740177|GB|LEKV01008284.1|	8058	S1_693450885
GI|976740177|GB|LEKV01008284.1|	8068	S1_693450895
GI|976740177|GB|LEKV01008284.1|	8072	S1_693450899
GI|976746405|GB|LEKV01008212.1|	11204	S1_692035708
GI|976746405|GB|LEKV01008212.1|	11214	S1_692035718
GI|976746924|GB|LEKV01008204.1|	1715	S1_691863635
GI|976747571|GB|LEKV01008199.1|	12151	S1_691770793
GI|976776812|GB|LEKV01007780.1|	16409	S1_682219732
GI|976789704|GB|LEKV01007583.1|	7266	S1_676938617
GI|976789704|GB|LEKV01007583.1|	7397	S1_676938748
GI|976789704|GB|LEKV01007583.1|	7415	S1_676938766
GI|976800206|GB|LEKV01007423.1|	16475	S1_672263446
GI|976800206|GB|LEKV01007423.1|	16942	S1_672263913
GI|976802660|GB|LEKV01007374.1|	29755	S1_670761991
GI|976803445|GB|LEKV01007360.1|	21884	S1_670312948
GI|976803445|GB|LEKV01007360.1|	21896	S1_670312960
GI|976805716|GB|LEKV01007320.1|	15960	S1_669037826
GI|976810432|GB|LEKV01007260.1|	30823	S1_667105171
GI|976810432|GB|LEKV01007260.1|	30835	S1_667105183
GI|976811660|GB|LEKV01007234.1|	19682	S1_666222712
GI|976811660|GB|LEKV01007234.1|	19703	S1_666222733
GI|976811660|GB|LEKV01007234.1|	19704	S1_666222734
GI|976811660|GB|LEKV01007234.1|	19727	S1_666222757
GI|976811660|GB|LEKV01007234.1|	19728	S1_666222758
GI|976811660|GB|LEKV01007234.1|	19733	S1_666222763
GI|976811660|GB|LEKV01007234.1|	19739	S1_666222769
GI|976811660|GB|LEKV01007234.1|	19740	S1_666222770
GI|976811660|GB|LEKV01007234.1|	22721	S1_666225751
GI|976811660|GB|LEKV01007234.1|	22722	S1_666225752
GI|976816425|GB|LEKV01007199.1|	32257	S1_665029356
GI|976816975|GB|LEKV01007195.1|	15146	S1_664875271
GI|976816975|GB|LEKV01007195.1|	15147	S1_664875272
GI|976819516|GB|LEKV01007171.1|	33489	S1_664076195
GI|976827456|GB|LEKV01007091.1|	8202	S1_661194100
GI|976827615|GB|LEKV01007089.1|	27559	S1_661141794
GI|976827615|GB|LEKV01007089.1|	27563	S1_661141798
GI|976830148|GB|LEKV01007057.1|	36484	S1_659970932
GI|976830148|GB|LEKV01007057.1|	36506	S1_659970954
GI|976830148|GB|LEKV01007057.1|	36510	S1_659970958
GI|976830148|GB|LEKV01007057.1|	36523	S1_659970971
GI|976831330|GB|LEKV01007042.1|	27739	S1_659403055
GI|976831330|GB|LEKV01007042.1|	27740	S1_659403056
GI|976831330|GB|LEKV01007042.1|	27754	S1_659403070
GI|976831330|GB|LEKV01007042.1|	27780	S1_659403096
GI|976831330|GB|LEKV01007042.1|	28019	S1_659403335
GI|976831330|GB|LEKV01007042.1|	28057	S1_659403373
GI|976831330|GB|LEKV01007042.1|	28064	S1_659403380
GI|976837827|GB|LEKV01006958.1|	9985	S1_656155000
GI|976837827|GB|LEKV01006958.1|	9991	S1_656155006
GI|976837827|GB|LEKV01006958.1|	10002	S1_656155017
GI|976837827|GB|LEKV01006958.1|	10005	S1_656155020
GI|976837827|GB|LEKV01006958.1|	10006	S1_656155021
GI|976837827|GB|LEKV01006958.1|	10012	S1_656155027
GI|976846613|GB|LEKV01006903.1|	38245	S1_653983336
GI|976846613|GB|LEKV01006903.1|	38254	S1_653983345
GI|976883018|GB|LEKV01006543.1|	13641	S1_637928670
GI|976883762|GB|LEKV01006539.1|	25516	S1_637743361
GI|976885361|GB|LEKV01006519.1|	34968	S1_636753467
GI|976885361|GB|LEKV01006519.1|	34975	S1_636753474
GI|976885361|GB|LEKV01006519.1|	34998	S1_636753497
GI|976885442|GB|LEKV01006518.1|	4291	S1_636673363
GI|976885442|GB|LEKV01006518.1|	4302	S1_636673374
GI|976885442|GB|LEKV01006518.1|	4303	S1_636673375
GI|976886880|GB|LEKV01006509.1|	32537	S1_636246758
GI|976888360|GB|LEKV01006491.1|	17802	S1_635301463
GI|976888735|GB|LEKV01006486.1|	48150	S1_635076185
GI|976888735|GB|LEKV01006486.1|	48151	S1_635076186
GI|976891987|GB|LEKV01006437.1|	5852	S1_632448168
GI|976891987|GB|LEKV01006437.1|	5899	S1_632448215
GI|976891987|GB|LEKV01006437.1|	5948	S1_632448264
GI|976891987|GB|LEKV01006437.1|	5953	S1_632448269
GI|976891987|GB|LEKV01006437.1|	5969	S1_632448285
GI|976894580|GB|LEKV01006398.1|	32351	S1_630344128
GI|976894644|GB|LEKV01006395.1|	18504	S1_630167458
GI|976894644|GB|LEKV01006395.1|	23348	S1_630172302
GI|976895822|GB|LEKV01006359.1|	28119	S1_628179565
GI|976898304|GB|LEKV01006261.1|	10716	S1_622441481
GI|976898304|GB|LEKV01006261.1|	10726	S1_622441491
GI|976898304|GB|LEKV01006261.1|	10727	S1_622441492
GI|976898304|GB|LEKV01006261.1|	10746	S1_622441511
GI|976898304|GB|LEKV01006261.1|	10753	S1_622441518
GI|976898304|GB|LEKV01006261.1|	10762	S1_622441527
GI|976898312|GB|LEKV01006254.1|	16319	S1_622025108
GI|976898312|GB|LEKV01006254.1|	16355	S1_622025144
GI|976898357|GB|LEKV01006234.1|	57077	S1_620848376
GI|976898357|GB|LEKV01006234.1|	57078	S1_620848377
GI|976898357|GB|LEKV01006234.1|	57079	S1_620848378
GI|976898357|GB|LEKV01006234.1|	57110	S1_620848409
GI|976898357|GB|LEKV01006234.1|	57111	S1_620848410
GI|976898357|GB|LEKV01006234.1|	57112	S1_620848411
GI|976898371|GB|LEKV01006224.1|	31676	S1_620193688
GI|976898371|GB|LEKV01006224.1|	31684	S1_620193696
GI|976898371|GB|LEKV01006224.1|	31686	S1_620193698
GI|976898371|GB|LEKV01006224.1|	31690	S1_620193702
GI|976898371|GB|LEKV01006224.1|	31700	S1_620193712
GI|976898371|GB|LEKV01006224.1|	31706	S1_620193718
GI|976898371|GB|LEKV01006224.1|	31711	S1_620193723
GI|976898371|GB|LEKV01006224.1|	31712	S1_620193724
GI|976898371|GB|LEKV01006224.1|	31714	S1_620193726
GI|976898371|GB|LEKV01006224.1|	31916	S1_620193928
GI|976898385|GB|LEKV01006217.1|	25609	S1_619758167
GI|976898385|GB|LEKV01006217.1|	25610	S1_619758168
GI|976898385|GB|LEKV01006217.1|	26046	S1_619758604
GI|976898463|GB|LEKV01006166.1|	52322	S1_616565550
GI|976898498|GB|LEKV01006147.1|	27383	S1_615308931
GI|976898553|GB|LEKV01006116.1|	24716	S1_613247177
GI|976898553|GB|LEKV01006116.1|	27075	S1_613249536
GI|976898583|GB|LEKV01006103.1|	13991	S1_612373183
GI|976898604|GB|LEKV01006093.1|	21486	S1_611709404
GI|976898604|GB|LEKV01006093.1|	21510	S1_611709428
GI|976898615|GB|LEKV01006086.1|	43661	S1_611255506
GI|976898615|GB|LEKV01006086.1|	43681	S1_611255526
GI|976898615|GB|LEKV01006086.1|	43693	S1_611255538
GI|976898615|GB|LEKV01006086.1|	49637	S1_611261482
GI|976898615|GB|LEKV01006086.1|	50088	S1_611261933
GI|976898615|GB|LEKV01006086.1|	50089	S1_611261934
GI|976898615|GB|LEKV01006086.1|	50131	S1_611261976
GI|976898641|GB|LEKV01006070.1|	49575	S1_610156152
GI|976898641|GB|LEKV01006070.1|	49612	S1_610156189
GI|976898680|GB|LEKV01006048.1|	46566	S1_608632931
GI|976898767|GB|LEKV01006005.1|	33390	S1_605569043
GI|976898767|GB|LEKV01006005.1|	33395	S1_605569048
GI|976898767|GB|LEKV01006005.1|	33723	S1_605569376
GI|976898767|GB|LEKV01006005.1|	33742	S1_605569395
GI|976898776|GB|LEKV01006003.1|	61044	S1_605452440
GI|976898776|GB|LEKV01006003.1|	61075	S1_605452471
GI|976898829|GB|LEKV01005974.1|	35599	S1_603304879
GI|976898829|GB|LEKV01005974.1|	35609	S1_603304889
GI|976898995|GB|LEKV01005889.1|	64762	S1_596803542
GI|976899013|GB|LEKV01005877.1|	6666	S1_595774278
GI|976899013|GB|LEKV01005877.1|	14007	S1_595781619
GI|976899013|GB|LEKV01005877.1|	14016	S1_595781628
GI|976899013|GB|LEKV01005877.1|	14313	S1_595781925
GI|976899013|GB|LEKV01005877.1|	14316	S1_595781928
GI|976899037|GB|LEKV01005870.1|	17819	S1_595220077
GI|976899037|GB|LEKV01005870.1|	17823	S1_595220081
GI|976899044|GB|LEKV01005868.1|	40002	S1_595074429
GI|976899061|GB|LEKV01005860.1|	35804	S1_594410807
GI|976899118|GB|LEKV01005832.1|	70410	S1_592133611
GI|976899118|GB|LEKV01005832.1|	70506	S1_592133707
GI|976899168|GB|LEKV01005804.1|	78114	S1_589770542
GI|976899168|GB|LEKV01005804.1|	78135	S1_589770563
GI|976899168|GB|LEKV01005804.1|	78231	S1_589770659
GI|976899227|GB|LEKV01005773.1|	57610	S1_587016328
GI|976899236|GB|LEKV01005769.1|	8537	S1_586606764
GI|976899236|GB|LEKV01005769.1|	8773	S1_586607000
GI|976899236|GB|LEKV01005769.1|	27053	S1_586625280
GI|976899236|GB|LEKV01005769.1|	55526	S1_586653753
GI|976899288|GB|LEKV01005744.1|	33607	S1_584355136
GI|976899288|GB|LEKV01005744.1|	33625	S1_584355154
GI|976899288|GB|LEKV01005744.1|	33629	S1_584355158
GI|976899288|GB|LEKV01005744.1|	33630	S1_584355159
GI|976899297|GB|LEKV01005743.1|	43796	S1_584278240
GI|976899323|GB|LEKV01005731.1|	23789	S1_583133212
GI|976899323|GB|LEKV01005731.1|	23805	S1_583133228
GI|976899323|GB|LEKV01005731.1|	23806	S1_583133229
GI|976899323|GB|LEKV01005731.1|	23843	S1_583133266
GI|976899323|GB|LEKV01005731.1|	24091	S1_583133514
GI|976899357|GB|LEKV01005718.1|	63770	S1_581934861
GI|976899419|GB|LEKV01005682.1|	11552	S1_578374647
GI|976899419|GB|LEKV01005682.1|	11553	S1_578374648
GI|976899419|GB|LEKV01005682.1|	11589	S1_578374684
GI|976899419|GB|LEKV01005682.1|	11590	S1_578374685
GI|976899419|GB|LEKV01005682.1|	11594	S1_578374689
GI|976899419|GB|LEKV01005682.1|	11615	S1_578374710
GI|976899419|GB|LEKV01005682.1|	11619	S1_578374714
GI|976899419|GB|LEKV01005682.1|	11728	S1_578374823
GI|976899419|GB|LEKV01005682.1|	28094	S1_578391189
GI|976899419|GB|LEKV01005682.1|	28095	S1_578391190
GI|976899419|GB|LEKV01005682.1|	28127	S1_578391222
GI|976899437|GB|LEKV01005675.1|	57218	S1_577722296
GI|976899437|GB|LEKV01005675.1|	57228	S1_577722306
GI|976899437|GB|LEKV01005675.1|	57229	S1_577722307
GI|976899460|GB|LEKV01005663.1|	26095	S1_576477380
GI|976899462|GB|LEKV01005662.1|	11450	S1_576361078
GI|976899462|GB|LEKV01005662.1|	11464	S1_576361092
GI|976899462|GB|LEKV01005662.1|	11472	S1_576361100
GI|976899540|GB|LEKV01005634.1|	97442	S1_573551171
GI|976899540|GB|LEKV01005634.1|	97447	S1_573551176
GI|976899540|GB|LEKV01005634.1|	97485	S1_573551214
GI|976899540|GB|LEKV01005634.1|	97490	S1_573551219
GI|976899579|GB|LEKV01005615.1|	56316	S1_571471299
GI|976899583|GB|LEKV01005613.1|	66103	S1_571264815
GI|976899675|GB|LEKV01005579.1|	76931	S1_567523817
GI|976899675|GB|LEKV01005579.1|	76937	S1_567523823
GI|976899702|GB|LEKV01005566.1|	17596	S1_565957374
GI|976899702|GB|LEKV01005566.1|	65575	S1_566005353
GI|976899713|GB|LEKV01005561.1|	25412	S1_565390218
GI|976899713|GB|LEKV01005561.1|	25420	S1_565390226
GI|976899713|GB|LEKV01005561.1|	25619	S1_565390425
GI|976899728|GB|LEKV01005557.1|	5625	S1_564899518
GI|976899728|GB|LEKV01005557.1|	5676	S1_564899569
GI|976899791|GB|LEKV01005538.1|	80121	S1_562719730
GI|976899791|GB|LEKV01005538.1|	80122	S1_562719731
GI|976899791|GB|LEKV01005538.1|	80152	S1_562719761
GI|976899791|GB|LEKV01005538.1|	80785	S1_562720394
GI|976899827|GB|LEKV01005526.1|	55220	S1_561237121
GI|976899827|GB|LEKV01005526.1|	55244	S1_561237145
GI|976899827|GB|LEKV01005526.1|	55355	S1_561237256
GI|976899827|GB|LEKV01005526.1|	55399	S1_561237300
GI|976899842|GB|LEKV01005523.1|	36878	S1_560845977
GI|976899842|GB|LEKV01005523.1|	36911	S1_560846010
GI|976899888|GB|LEKV01005498.1|	1246	S1_557616621
GI|976899906|GB|LEKV01005494.1|	51268	S1_557144195
GI|976899906|GB|LEKV01005494.1|	51304	S1_557144231
GI|976899906|GB|LEKV01005494.1|	51306	S1_557144233
GI|976899906|GB|LEKV01005494.1|	51307	S1_557144234
GI|976899906|GB|LEKV01005494.1|	51318	S1_557144245
GI|976899932|GB|LEKV01005480.1|	122285	S1_555332249
GI|976899932|GB|LEKV01005480.1|	122295	S1_555332259
GI|976899932|GB|LEKV01005480.1|	122296	S1_555332260
GI|976899957|GB|LEKV01005472.1|	53314	S1_554192856
GI|976899967|GB|LEKV01005471.1|	40200	S1_554044164
GI|976899985|GB|LEKV01005463.1|	84926	S1_552998043
GI|976899985|GB|LEKV01005463.1|	84934	S1_552998051
GI|976899985|GB|LEKV01005463.1|	84935	S1_552998052
GI|976899990|GB|LEKV01005458.1|	95837	S1_552305218
GI|976900006|GB|LEKV01005456.1|	21907	S1_551944432
GI|976900011|GB|LEKV01005453.1|	30161	S1_551512268
GI|976900034|GB|LEKV01005449.1|	53887	S1_550978757
GI|976900034|GB|LEKV01005449.1|	53911	S1_550978781
GI|976900037|GB|LEKV01005448.1|	129503	S1_550913645
GI|976900052|GB|LEKV01005443.1|	22200	S1_550088561
GI|976900052|GB|LEKV01005443.1|	22232	S1_550088593
GI|976900052|GB|LEKV01005443.1|	22235	S1_550088596
GI|976900052|GB|LEKV01005443.1|	22272	S1_550088633
GI|976900052|GB|LEKV01005443.1|	22316	S1_550088677
GI|976900052|GB|LEKV01005443.1|	22317	S1_550088678
GI|976900052|GB|LEKV01005443.1|	22347	S1_550088708
GI|976900052|GB|LEKV01005443.1|	22365	S1_550088726
GI|976900052|GB|LEKV01005443.1|	25384	S1_550091745
GI|976900052|GB|LEKV01005443.1|	25396	S1_550091757
GI|976900052|GB|LEKV01005443.1|	25410	S1_550091771
GI|976900052|GB|LEKV01005443.1|	25425	S1_550091786
GI|976900052|GB|LEKV01005443.1|	25426	S1_550091787
GI|976900060|GB|LEKV01005440.1|	112994	S1_549746695
GI|976900133|GB|LEKV01005420.1|	14576	S1_546617191
GI|976900133|GB|LEKV01005420.1|	14583	S1_546617198
GI|976900133|GB|LEKV01005420.1|	65242	S1_546667857
GI|976900133|GB|LEKV01005420.1|	65456	S1_546668071
GI|976900133|GB|LEKV01005420.1|	80528	S1_546683143
GI|976900133|GB|LEKV01005420.1|	80922	S1_546683537
GI|976900152|GB|LEKV01005417.1|	136085	S1_546258168
GI|976900166|GB|LEKV01005412.1|	103306	S1_545436063
GI|976900166|GB|LEKV01005412.1|	103309	S1_545436066
GI|976900186|GB|LEKV01005408.1|	112890	S1_544792893
GI|976900186|GB|LEKV01005408.1|	112894	S1_544792897
GI|976900186|GB|LEKV01005408.1|	112895	S1_544792898
GI|976900186|GB|LEKV01005408.1|	112913	S1_544792916
GI|976900212|GB|LEKV01005406.1|	154853	S1_544508439
GI|976900212|GB|LEKV01005406.1|	154855	S1_544508441
GI|976900218|GB|LEKV01005402.1|	60628	S1_543753091
GI|976900218|GB|LEKV01005402.1|	60725	S1_543753188
GI|976900218|GB|LEKV01005402.1|	60739	S1_543753202
GI|976900218|GB|LEKV01005402.1|	60742	S1_543753205
GI|976900218|GB|LEKV01005402.1|	60962	S1_543753425
GI|976900218|GB|LEKV01005402.1|	60963	S1_543753426
GI|976900218|GB|LEKV01005402.1|	60968	S1_543753431
GI|976900218|GB|LEKV01005402.1|	63620	S1_543756083
GI|976900218|GB|LEKV01005402.1|	63652	S1_543756115
GI|976900218|GB|LEKV01005402.1|	63765	S1_543756228
GI|976900218|GB|LEKV01005402.1|	63808	S1_543756271
GI|976900280|GB|LEKV01005390.1|	43848	S1_541684027
GI|976900323|GB|LEKV01005376.1|	170389	S1_539307913
GI|976900334|GB|LEKV01005372.1|	70550	S1_538464473
GI|976900334|GB|LEKV01005372.1|	70601	S1_538464524
GI|976900334|GB|LEKV01005372.1|	131071	S1_538524994
GI|976900346|GB|LEKV01005371.1|	156521	S1_538359009
GI|976900346|GB|LEKV01005371.1|	156555	S1_538359043
GI|976900381|GB|LEKV01005365.1|	128869	S1_537168277
GI|976900381|GB|LEKV01005365.1|	128933	S1_537168341
GI|976900381|GB|LEKV01005365.1|	129038	S1_537168446
GI|976900381|GB|LEKV01005365.1|	129062	S1_537168470
GI|976900381|GB|LEKV01005365.1|	129088	S1_537168496
GI|976900381|GB|LEKV01005365.1|	129092	S1_537168500
GI|976900381|GB|LEKV01005365.1|	129119	S1_537168527
GI|976900383|GB|LEKV01005364.1|	126174	S1_536968739
GI|976900383|GB|LEKV01005364.1|	126176	S1_536968741
GI|976900402|GB|LEKV01005361.1|	179674	S1_536424087
GI|976900402|GB|LEKV01005361.1|	179826	S1_536424239
GI|976900402|GB|LEKV01005361.1|	179831	S1_536424244
GI|976900402|GB|LEKV01005361.1|	179837	S1_536424250
GI|976900402|GB|LEKV01005361.1|	179857	S1_536424270
GI|976900402|GB|LEKV01005361.1|	184727	S1_536429140
GI|976900452|GB|LEKV01005355.1|	46777	S1_535051610
GI|976900452|GB|LEKV01005355.1|	70923	S1_535075756
GI|976900452|GB|LEKV01005355.1|	108156	S1_535112989
GI|976900452|GB|LEKV01005355.1|	126410	S1_535131243
GI|976900452|GB|LEKV01005355.1|	126419	S1_535131252
GI|976900452|GB|LEKV01005355.1|	126426	S1_535131259
GI|976900452|GB|LEKV01005355.1|	126427	S1_535131260
GI|976900452|GB|LEKV01005355.1|	126429	S1_535131262
GI|976900452|GB|LEKV01005355.1|	126432	S1_535131265
GI|976900452|GB|LEKV01005355.1|	126433	S1_535131266
GI|976900452|GB|LEKV01005355.1|	126435	S1_535131268
GI|976900452|GB|LEKV01005355.1|	126441	S1_535131274
GI|976900452|GB|LEKV01005355.1|	126442	S1_535131275
GI|976900463|GB|LEKV01005354.1|	111695	S1_534906736
GI|976900498|GB|LEKV01005348.1|	132141	S1_533632241
GI|976900498|GB|LEKV01005348.1|	132166	S1_533632266
GI|976900498|GB|LEKV01005348.1|	135908	S1_533636008
GI|976900498|GB|LEKV01005348.1|	135915	S1_533636015
GI|976900498|GB|LEKV01005348.1|	135917	S1_533636017
GI|976900498|GB|LEKV01005348.1|	135922	S1_533636022
GI|976900498|GB|LEKV01005348.1|	135948	S1_533636048
GI|976900498|GB|LEKV01005348.1|	135967	S1_533636067
GI|976900498|GB|LEKV01005348.1|	144306	S1_533644406
GI|976900498|GB|LEKV01005348.1|	144309	S1_533644409
GI|976900498|GB|LEKV01005348.1|	144337	S1_533644437
GI|976900498|GB|LEKV01005348.1|	160206	S1_533660306
GI|976900498|GB|LEKV01005348.1|	160217	S1_533660317
GI|976900536|GB|LEKV01005345.1|	80682	S1_532905588
GI|976900536|GB|LEKV01005345.1|	80687	S1_532905593
GI|976900551|GB|LEKV01005342.1|	70491	S1_532197656
GI|976900551|GB|LEKV01005342.1|	70492	S1_532197657
GI|976900551|GB|LEKV01005342.1|	70501	S1_532197666
GI|976900551|GB|LEKV01005342.1|	70510	S1_532197675
GI|976900551|GB|LEKV01005342.1|	70517	S1_532197682
GI|976900551|GB|LEKV01005342.1|	70524	S1_532197689
GI|976900551|GB|LEKV01005342.1|	70526	S1_532197691
GI|976900551|GB|LEKV01005342.1|	70530	S1_532197695
GI|976900580|GB|LEKV01005339.1|	218065	S1_531628427
GI|976900625|GB|LEKV01005335.1|	50423	S1_530398778
GI|976900656|GB|LEKV01005330.1|	169820	S1_529047521
GI|976900656|GB|LEKV01005330.1|	169856	S1_529047557
GI|976900656|GB|LEKV01005330.1|	189092	S1_529066793
GI|976900656|GB|LEKV01005330.1|	193160	S1_529070861
GI|976900656|GB|LEKV01005330.1|	281763	S1_529159464
GI|976900701|GB|LEKV01005327.1|	72931	S1_527939255
GI|976900701|GB|LEKV01005327.1|	72933	S1_527939257
GI|976900701|GB|LEKV01005327.1|	72959	S1_527939283
GI|976900701|GB|LEKV01005327.1|	236797	S1_528103121
GI|976900701|GB|LEKV01005327.1|	289127	S1_528155451
GI|976900727|GB|LEKV01005326.1|	76388	S1_527554581
GI|976900727|GB|LEKV01005326.1|	341684	S1_527819877
GI|976900727|GB|LEKV01005326.1|	341697	S1_527819890
GI|976900794|GB|LEKV01005324.1|	369655	S1_527035981
GI|976900794|GB|LEKV01005324.1|	369660	S1_527035986
GI|976900794|GB|LEKV01005324.1|	376699	S1_527043025
GI|976900794|GB|LEKV01005324.1|	376720	S1_527043046
GI|976900794|GB|LEKV01005324.1|	376747	S1_527043073
GI|976900794|GB|LEKV01005324.1|	376750	S1_527043076
GI|976900794|GB|LEKV01005324.1|	376759	S1_527043085
GI|976900794|GB|LEKV01005324.1|	376762	S1_527043088
GI|976900794|GB|LEKV01005324.1|	376820	S1_527043146
GI|976900794|GB|LEKV01005324.1|	376830	S1_527043156
GI|976900797|GB|LEKV01005323.1|	31230	S1_526209927
GI|976900797|GB|LEKV01005323.1|	416760	S1_526595457
GI|976900797|GB|LEKV01005323.1|	416772	S1_526595469
GI|976900797|GB|LEKV01005323.1|	416813	S1_526595510
GI|976900797|GB|LEKV01005323.1|	416816	S1_526595513
GI|976900797|GB|LEKV01005323.1|	416825	S1_526595522
GI|976900861|GB|LEKV01005320.1|	111800	S1_525769613
GI|976901085|GB|LEKV01005289.1|	190661	S1_522047445
GI|976901085|GB|LEKV01005289.1|	205621	S1_522062405
GI|976901085|GB|LEKV01005289.1|	205623	S1_522062407
GI|976901085|GB|LEKV01005289.1|	205625	S1_522062409
GI|976901085|GB|LEKV01005289.1|	205638	S1_522062422
GI|976901085|GB|LEKV01005289.1|	205641	S1_522062425
GI|976901085|GB|LEKV01005289.1|	205643	S1_522062427
GI|976901085|GB|LEKV01005289.1|	205676	S1_522062460
GI|976901085|GB|LEKV01005289.1|	205682	S1_522062466
GI|976901085|GB|LEKV01005289.1|	205687	S1_522062471
GI|976901085|GB|LEKV01005289.1|	205688	S1_522062472
GI|976901085|GB|LEKV01005289.1|	205698	S1_522062482
GI|976901085|GB|LEKV01005289.1|	205700	S1_522062484
GI|976901085|GB|LEKV01005289.1|	205710	S1_522062494
GI|976901085|GB|LEKV01005289.1|	205711	S1_522062495
GI|976901141|GB|LEKV01005276.1|	52104	S1_520546010
GI|976901180|GB|LEKV01005266.1|	30364	S1_519649987
GI|976901188|GB|LEKV01005263.1|	9292	S1_519405617
GI|976901188|GB|LEKV01005263.1|	9370	S1_519405695
GI|976901188|GB|LEKV01005263.1|	9379	S1_519405704
GI|976901188|GB|LEKV01005263.1|	9380	S1_519405705
GI|976901206|GB|LEKV01005255.1|	69930	S1_519022734
GI|976901206|GB|LEKV01005255.1|	69931	S1_519022735
GI|976901206|GB|LEKV01005255.1|	69948	S1_519022752
GI|976901291|GB|LEKV01005228.1|	32805	S1_516948331
GI|976901291|GB|LEKV01005228.1|	32806	S1_516948332
GI|976901291|GB|LEKV01005228.1|	32830	S1_516948356
GI|976901326|GB|LEKV01005220.1|	223458	S1_516223733
GI|976901326|GB|LEKV01005220.1|	223497	S1_516223772
GI|976901417|GB|LEKV01005208.1|	622598	S1_514444588
GI|976901417|GB|LEKV01005208.1|	622969	S1_514444959
GI|976901475|GB|LEKV01005205.1|	22734	S1_513216709
GI|976901520|GB|LEKV01005198.1|	60830	S1_512648824
GI|976901520|GB|LEKV01005198.1|	60838	S1_512648832
GI|976901520|GB|LEKV01005198.1|	68908	S1_512656902
GI|976901520|GB|LEKV01005198.1|	69392	S1_512657386
GI|976901520|GB|LEKV01005198.1|	69413	S1_512657407
GI|976901520|GB|LEKV01005198.1|	69443	S1_512657437
GI|976901520|GB|LEKV01005198.1|	135755	S1_512723749
GI|976901534|GB|LEKV01005197.1|	87439	S1_512555328
GI|976901534|GB|LEKV01005197.1|	87458	S1_512555347
GI|976901534|GB|LEKV01005197.1|	87479	S1_512555368
GI|976901534|GB|LEKV01005197.1|	87481	S1_512555370
GI|976901534|GB|LEKV01005197.1|	87489	S1_512555378
GI|976901534|GB|LEKV01005197.1|	87752	S1_512555641
GI|976901592|GB|LEKV01005194.1|	53226	S1_511504091
GI|976901626|GB|LEKV01005182.1|	32296	S1_510419533
GI|976901626|GB|LEKV01005182.1|	32305	S1_510419542
GI|976901638|GB|LEKV01005180.1|	27418	S1_509960284
GI|976901638|GB|LEKV01005180.1|	27419	S1_509960285
GI|976901638|GB|LEKV01005180.1|	27439	S1_509960305
GI|976901638|GB|LEKV01005180.1|	27490	S1_509960356
GI|976901638|GB|LEKV01005180.1|	27997	S1_509960863
GI|976901643|GB|LEKV01005179.1|	133753	S1_509790537
GI|976901643|GB|LEKV01005179.1|	133837	S1_509790621
GI|976901643|GB|LEKV01005179.1|	136901	S1_509793685
GI|976901643|GB|LEKV01005179.1|	136961	S1_509793745
GI|976901643|GB|LEKV01005179.1|	184091	S1_509840875
GI|976901643|GB|LEKV01005179.1|	184147	S1_509840931
GI|976901643|GB|LEKV01005179.1|	184971	S1_509841755
GI|976901663|GB|LEKV01005176.1|	57219	S1_509147203
GI|976901669|GB|LEKV01005174.1|	128590	S1_509023974
GI|976901669|GB|LEKV01005174.1|	128595	S1_509023979
GI|976901669|GB|LEKV01005174.1|	130965	S1_509026349
GI|976901678|GB|LEKV01005170.1|	2240	S1_508633863
GI|976901712|GB|LEKV01005158.1|	17871	S1_507510397
GI|976901712|GB|LEKV01005158.1|	114658	S1_507607184
GI|976901730|GB|LEKV01005151.1|	102135	S1_507168950
GI|976901757|GB|LEKV01005147.1|	71292	S1_506525738
GI|976901764|GB|LEKV01005145.1|	22826	S1_506412393
GI|976901769|GB|LEKV01005144.1|	46179	S1_506325311
GI|976901769|GB|LEKV01005144.1|	46204	S1_506325336
GI|976901803|GB|LEKV01005139.1|	14950	S1_505673613
GI|976901806|GB|LEKV01005138.1|	219319	S1_505478939
GI|976901833|GB|LEKV01005137.1|	52531	S1_505050002
GI|976901833|GB|LEKV01005137.1|	52532	S1_505050003
GI|976901833|GB|LEKV01005137.1|	52541	S1_505050012
GI|976901865|GB|LEKV01005133.1|	257332	S1_504702591
GI|976901865|GB|LEKV01005133.1|	257334	S1_504702593
GI|976901898|GB|LEKV01005129.1|	32482	S1_504189440
GI|976901898|GB|LEKV01005129.1|	32484	S1_504189442
GI|976901898|GB|LEKV01005129.1|	32525	S1_504189483
GI|976901898|GB|LEKV01005129.1|	58263	S1_504215221
GI|976901898|GB|LEKV01005129.1|	60568	S1_504217526
GI|976901898|GB|LEKV01005129.1|	60607	S1_504217565
GI|976901914|GB|LEKV01005127.1|	15429	S1_503906981
GI|976901914|GB|LEKV01005127.1|	15875	S1_503907427
GI|976901926|GB|LEKV01005126.1|	184098	S1_503878926
GI|976901939|GB|LEKV01005125.1|	162366	S1_503553949
GI|976901939|GB|LEKV01005125.1|	162534	S1_503554117
GI|976901939|GB|LEKV01005125.1|	162535	S1_503554118
GI|976901958|GB|LEKV01005124.1|	130234	S1_503323764
GI|976901958|GB|LEKV01005124.1|	130236	S1_503323766
GI|976901958|GB|LEKV01005124.1|	130238	S1_503323768
GI|976901958|GB|LEKV01005124.1|	130258	S1_503323788
GI|976901958|GB|LEKV01005124.1|	130278	S1_503323808
GI|976901972|GB|LEKV01005123.1|	52141	S1_503109452
GI|976901972|GB|LEKV01005123.1|	52177	S1_503109488
GI|976901972|GB|LEKV01005123.1|	52198	S1_503109509
GI|976901972|GB|LEKV01005123.1|	52498	S1_503109809
GI|976901972|GB|LEKV01005123.1|	52702	S1_503110013
GI|976901996|GB|LEKV01005121.1|	46587	S1_502880883
GI|976901996|GB|LEKV01005121.1|	46595	S1_502880891
GI|976901996|GB|LEKV01005121.1|	46596	S1_502880892
GI|976901996|GB|LEKV01005121.1|	46597	S1_502880893
GI|976901996|GB|LEKV01005121.1|	46598	S1_502880894
GI|976901996|GB|LEKV01005121.1|	46599	S1_502880895
GI|976902009|GB|LEKV01005120.1|	69400	S1_502569494
GI|976902009|GB|LEKV01005120.1|	69408	S1_502569502
GI|976902009|GB|LEKV01005120.1|	69445	S1_502569539
GI|976902009|GB|LEKV01005120.1|	283725	S1_502783819
GI|976902009|GB|LEKV01005120.1|	283746	S1_502783840
GI|976902009|GB|LEKV01005120.1|	283871	S1_502783965
GI|976902009|GB|LEKV01005120.1|	283896	S1_502783990
GI|976902009|GB|LEKV01005120.1|	283958	S1_502784052
GI|976902009|GB|LEKV01005120.1|	284123	S1_502784217
GI|976902009|GB|LEKV01005120.1|	284124	S1_502784218
GI|976902009|GB|LEKV01005120.1|	284125	S1_502784219
GI|976902009|GB|LEKV01005120.1|	284151	S1_502784245
GI|976902009|GB|LEKV01005120.1|	284153	S1_502784247
GI|976902009|GB|LEKV01005120.1|	284166	S1_502784260
GI|976902009|GB|LEKV01005120.1|	284204	S1_502784298
GI|976902009|GB|LEKV01005120.1|	284271	S1_502784365
GI|976902009|GB|LEKV01005120.1|	284345	S1_502784439
GI|976902031|GB|LEKV01005119.1|	2448	S1_502249122
GI|976902031|GB|LEKV01005119.1|	13615	S1_502260289
GI|976902031|GB|LEKV01005119.1|	84593	S1_502331267
GI|976902050|GB|LEKV01005118.1|	12410	S1_500847632
GI|976902050|GB|LEKV01005118.1|	279630	S1_501114852
GI|976902050|GB|LEKV01005118.1|	283059	S1_501118281
GI|976902050|GB|LEKV01005118.1|	531041	S1_501366263
GI|976902050|GB|LEKV01005118.1|	849332	S1_501684554
GI|976902050|GB|LEKV01005118.1|	1017288	S1_501852510
GI|976902165|GB|LEKV01005117.1|	38766	S1_500601519
GI|976902165|GB|LEKV01005117.1|	115467	S1_500678220
GI|976902165|GB|LEKV01005117.1|	115506	S1_500678259
GI|976902165|GB|LEKV01005117.1|	115518	S1_500678271
GI|976902192|GB|LEKV01005115.1|	344757	S1_500293976
GI|976902217|GB|LEKV01005114.1|	196037	S1_499325490
GI|976902217|GB|LEKV01005114.1|	196068	S1_499325521
GI|976902217|GB|LEKV01005114.1|	196081	S1_499325534
GI|976902217|GB|LEKV01005114.1|	243797	S1_499373250
GI|976902217|GB|LEKV01005114.1|	424873	S1_499554326
GI|976902217|GB|LEKV01005114.1|	426117	S1_499555570
GI|976902217|GB|LEKV01005114.1|	448290	S1_499577743
GI|976902217|GB|LEKV01005114.1|	448303	S1_499577756
GI|976902217|GB|LEKV01005114.1|	448323	S1_499577776
GI|976902298|GB|LEKV01005111.1|	14992	S1_498833021
GI|976902298|GB|LEKV01005111.1|	15039	S1_498833068
GI|976902307|GB|LEKV01005110.1|	26644	S1_498466497
GI|976902307|GB|LEKV01005110.1|	27080	S1_498466933
GI|976902307|GB|LEKV01005110.1|	27131	S1_498466984
GI|976902307|GB|LEKV01005110.1|	27141	S1_498466994
GI|976902307|GB|LEKV01005110.1|	72480	S1_498512333
GI|976902307|GB|LEKV01005110.1|	72488	S1_498512341
GI|976902307|GB|LEKV01005110.1|	84061	S1_498523914
GI|976902336|GB|LEKV01005109.1|	5361	S1_498380182
GI|976902344|GB|LEKV01005108.1|	46400	S1_498343623
GI|976902353|GB|LEKV01005107.1|	13534	S1_497948575
GI|976902353|GB|LEKV01005107.1|	14366	S1_497949407
GI|976902353|GB|LEKV01005107.1|	25269	S1_497960310
GI|976902353|GB|LEKV01005107.1|	103229	S1_498038270
GI|976902374|GB|LEKV01005106.1|	326700	S1_497691835
GI|976902374|GB|LEKV01005106.1|	326742	S1_497691877
GI|976902374|GB|LEKV01005106.1|	326763	S1_497691898
GI|976902427|GB|LEKV01005104.1|	20167	S1_497032944
GI|976902427|GB|LEKV01005104.1|	20541	S1_497033318
GI|976902427|GB|LEKV01005104.1|	175566	S1_497188343
GI|976902427|GB|LEKV01005104.1|	175570	S1_497188347
GI|976902427|GB|LEKV01005104.1|	175571	S1_497188348
GI|976902427|GB|LEKV01005104.1|	175572	S1_497188349
GI|976902427|GB|LEKV01005104.1|	199200	S1_497211977
GI|976902427|GB|LEKV01005104.1|	199203	S1_497211980
GI|976902427|GB|LEKV01005104.1|	199212	S1_497211989
GI|976902446|GB|LEKV01005103.1|	663656	S1_496916900
GI|976902446|GB|LEKV01005103.1|	669443	S1_496922687
GI|976902446|GB|LEKV01005103.1|	669773	S1_496923017
GI|976902446|GB|LEKV01005103.1|	670114	S1_496923358
GI|976902446|GB|LEKV01005103.1|	670132	S1_496923376
GI|976902446|GB|LEKV01005103.1|	717223	S1_496970467
GI|976902446|GB|LEKV01005103.1|	717259	S1_496970503
GI|976902446|GB|LEKV01005103.1|	717471	S1_496970715
GI|976902446|GB|LEKV01005103.1|	717472	S1_496970716
GI|976902446|GB|LEKV01005103.1|	717486	S1_496970730
GI|976902446|GB|LEKV01005103.1|	717510	S1_496970754
GI|976902446|GB|LEKV01005103.1|	724292	S1_496977536
GI|976902501|GB|LEKV01005102.1|	154155	S1_495573060
GI|976902501|GB|LEKV01005102.1|	154163	S1_495573068
GI|976902501|GB|LEKV01005102.1|	431175	S1_495850080
GI|976902501|GB|LEKV01005102.1|	672284	S1_496091189
GI|976902501|GB|LEKV01005102.1|	735538	S1_496154443
GI|976902501|GB|LEKV01005102.1|	735542	S1_496154447
GI|976902582|GB|LEKV01005099.1|	58802	S1_494655477
GI|976902582|GB|LEKV01005099.1|	189820	S1_494786495
GI|976902582|GB|LEKV01005099.1|	190249	S1_494786924
GI|976902582|GB|LEKV01005099.1|	287323	S1_494883998
GI|976902582|GB|LEKV01005099.1|	287380	S1_494884055
GI|976902582|GB|LEKV01005099.1|	453399	S1_495050074
GI|976902582|GB|LEKV01005099.1|	453400	S1_495050075
GI|976902582|GB|LEKV01005099.1|	617575	S1_495214250
GI|976902654|GB|LEKV01005098.1|	93786	S1_494144266
GI|976902654|GB|LEKV01005098.1|	93793	S1_494144273
GI|976902654|GB|LEKV01005098.1|	94081	S1_494144561
GI|976902654|GB|LEKV01005098.1|	94132	S1_494144612
GI|976902654|GB|LEKV01005098.1|	101270	S1_494151750
GI|976902654|GB|LEKV01005098.1|	101277	S1_494151757
GI|976902699|GB|LEKV01005097.1|	7308	S1_493218973
GI|976902699|GB|LEKV01005097.1|	7310	S1_493218975
GI|976902699|GB|LEKV01005097.1|	7338	S1_493219003
GI|976902699|GB|LEKV01005097.1|	7492	S1_493219157
GI|976902699|GB|LEKV01005097.1|	42954	S1_493254619
GI|976902699|GB|LEKV01005097.1|	42955	S1_493254620
GI|976902699|GB|LEKV01005097.1|	578188	S1_493789853
GI|976902699|GB|LEKV01005097.1|	578191	S1_493789856
GI|976902699|GB|LEKV01005097.1|	578201	S1_493789866
GI|976902699|GB|LEKV01005097.1|	578441	S1_493790106
GI|976902699|GB|LEKV01005097.1|	593533	S1_493805198
GI|976902699|GB|LEKV01005097.1|	593546	S1_493805211
GI|976902699|GB|LEKV01005097.1|	593548	S1_493805213
GI|976902699|GB|LEKV01005097.1|	593551	S1_493805216
GI|976902699|GB|LEKV01005097.1|	593629	S1_493805294
GI|976902699|GB|LEKV01005097.1|	656561	S1_493868226
GI|976902699|GB|LEKV01005097.1|	656586	S1_493868251
GI|976902699|GB|LEKV01005097.1|	656587	S1_493868252
GI|976902787|GB|LEKV01005096.1|	21595	S1_492886078
GI|976902821|GB|LEKV01005095.1|	122049	S1_492795873
GI|976902875|GB|LEKV01005091.1|	49321	S1_492123178
GI|976902904|GB|LEKV01005088.1|	174769	S1_491423637
GI|976902904|GB|LEKV01005088.1|	174771	S1_491423639
GI|976902904|GB|LEKV01005088.1|	188834	S1_491437702
GI|976902904|GB|LEKV01005088.1|	189081	S1_491437949
GI|976902904|GB|LEKV01005088.1|	189084	S1_491437952
GI|976902904|GB|LEKV01005088.1|	189093	S1_491437961
GI|976902904|GB|LEKV01005088.1|	290512	S1_491539380
GI|976902904|GB|LEKV01005088.1|	509990	S1_491758858
GI|976902904|GB|LEKV01005088.1|	547038	S1_491795906
GI|976902973|GB|LEKV01005087.1|	50511	S1_490727149
GI|976902973|GB|LEKV01005087.1|	139345	S1_490815983
GI|976902973|GB|LEKV01005087.1|	139971	S1_490816609
GI|976902973|GB|LEKV01005087.1|	354186	S1_491030824
GI|976902973|GB|LEKV01005087.1|	354187	S1_491030825
GI|976902973|GB|LEKV01005087.1|	354192	S1_491030830
GI|976902973|GB|LEKV01005087.1|	354193	S1_491030831
GI|976902973|GB|LEKV01005087.1|	494864	S1_491171502
GI|976903031|GB|LEKV01005086.1|	97345	S1_490476349
GI|976903031|GB|LEKV01005086.1|	97351	S1_490476355
GI|976903031|GB|LEKV01005086.1|	97781	S1_490476785
GI|976903031|GB|LEKV01005086.1|	97820	S1_490476824
GI|976903031|GB|LEKV01005086.1|	176459	S1_490555463
GI|976903056|GB|LEKV01005085.1|	81151	S1_490204195
GI|976903056|GB|LEKV01005085.1|	81517	S1_490204561
GI|976903056|GB|LEKV01005085.1|	81524	S1_490204568
GI|976903056|GB|LEKV01005085.1|	130090	S1_490253134
GI|976903056|GB|LEKV01005085.1|	156672	S1_490279716
GI|976903078|GB|LEKV01005084.1|	288993	S1_490097270
GI|976903116|GB|LEKV01005083.1|	35357	S1_489709281
GI|976903116|GB|LEKV01005083.1|	35358	S1_489709282
GI|976903116|GB|LEKV01005083.1|	35404	S1_489709328
GI|976903116|GB|LEKV01005083.1|	119821	S1_489793745
GI|976903116|GB|LEKV01005083.1|	119991	S1_489793915
GI|976903116|GB|LEKV01005083.1|	120366	S1_489794290
GI|976903116|GB|LEKV01005083.1|	131854	S1_489805778
GI|976903148|GB|LEKV01005081.1|	50798	S1_489492243
GI|976903148|GB|LEKV01005081.1|	66816	S1_489508261
GI|976903148|GB|LEKV01005081.1|	66853	S1_489508298
GI|976903148|GB|LEKV01005081.1|	67005	S1_489508450
GI|976903148|GB|LEKV01005081.1|	67029	S1_489508474
GI|976903148|GB|LEKV01005081.1|	97662	S1_489539107
GI|976903148|GB|LEKV01005081.1|	97947	S1_489539392
GI|976903162|GB|LEKV01005079.1|	10105	S1_489092599
GI|976903162|GB|LEKV01005079.1|	82279	S1_489164773
GI|976903162|GB|LEKV01005079.1|	82429	S1_489164923
GI|976903162|GB|LEKV01005079.1|	117815	S1_489200309
GI|976903162|GB|LEKV01005079.1|	228922	S1_489311416
GI|976903189|GB|LEKV01005078.1|	7548	S1_489034513
GI|976903189|GB|LEKV01005078.1|	7557	S1_489034522
GI|976903238|GB|LEKV01005072.1|	164004	S1_488297655
GI|976903238|GB|LEKV01005072.1|	164101	S1_488297752
GI|976903238|GB|LEKV01005072.1|	164154	S1_488297805
GI|976903238|GB|LEKV01005072.1|	164171	S1_488297822
GI|976903238|GB|LEKV01005072.1|	164187	S1_488297838
GI|976903313|GB|LEKV01005067.1|	310399	S1_486874755
GI|976903313|GB|LEKV01005067.1|	310402	S1_486874758
GI|976903337|GB|LEKV01005066.1|	182386	S1_486393613
GI|976903337|GB|LEKV01005066.1|	182396	S1_486393623
GI|976903337|GB|LEKV01005066.1|	182507	S1_486393734
GI|976903378|GB|LEKV01005058.1|	18494	S1_485739497
GI|976903383|GB|LEKV01005056.1|	60183	S1_485629948
GI|976903395|GB|LEKV01005054.1|	44812	S1_485352076
GI|976903457|GB|LEKV01005044.1|	18964	S1_483867258
GI|976903457|GB|LEKV01005044.1|	19019	S1_483867313
GI|976903457|GB|LEKV01005044.1|	19199	S1_483867493
GI|976903457|GB|LEKV01005044.1|	19220	S1_483867514
GI|976903457|GB|LEKV01005044.1|	19233	S1_483867527
GI|976903457|GB|LEKV01005044.1|	19234	S1_483867528
GI|976903457|GB|LEKV01005044.1|	19281	S1_483867575
GI|976903457|GB|LEKV01005044.1|	83598	S1_483931892
GI|976903457|GB|LEKV01005044.1|	83818	S1_483932112
GI|976903457|GB|LEKV01005044.1|	181609	S1_484029903
GI|976903470|GB|LEKV01005043.1|	165061	S1_483587934
GI|976903470|GB|LEKV01005043.1|	192233	S1_483615106
GI|976903470|GB|LEKV01005043.1|	192234	S1_483615107
GI|976903470|GB|LEKV01005043.1|	227880	S1_483650753
GI|976903514|GB|LEKV01005035.1|	4998	S1_482794136
GI|976903517|GB|LEKV01005033.1|	124662	S1_482684576
GI|976903517|GB|LEKV01005033.1|	124695	S1_482684609
GI|976903517|GB|LEKV01005033.1|	124699	S1_482684613
GI|976903517|GB|LEKV01005033.1|	124714	S1_482684628
GI|976903517|GB|LEKV01005033.1|	124930	S1_482684844
GI|976903517|GB|LEKV01005033.1|	124954	S1_482684868
GI|976903522|GB|LEKV01005031.1|	39612	S1_482525733
GI|976903522|GB|LEKV01005031.1|	39615	S1_482525736
GI|976903522|GB|LEKV01005031.1|	39626	S1_482525747
GI|976903522|GB|LEKV01005031.1|	39879	S1_482526000
GI|976903545|GB|LEKV01005020.1|	21097	S1_481604950
GI|976903553|GB|LEKV01005017.1|	65857	S1_481438686
GI|976903553|GB|LEKV01005017.1|	65869	S1_481438698
GI|976903553|GB|LEKV01005017.1|	65908	S1_481438737
GI|976903553|GB|LEKV01005017.1|	99646	S1_481472475
GI|976903553|GB|LEKV01005017.1|	99800	S1_481472629
GI|976903553|GB|LEKV01005017.1|	99810	S1_481472639
GI|976903553|GB|LEKV01005017.1|	99833	S1_481472662
GI|976903553|GB|LEKV01005017.1|	99842	S1_481472671
GI|976903553|GB|LEKV01005017.1|	99855	S1_481472684
GI|976903553|GB|LEKV01005017.1|	99858	S1_481472687
GI|976903560|GB|LEKV01005012.1|	112375	S1_481257712
GI|976903560|GB|LEKV01005012.1|	112394	S1_481257731
GI|976903560|GB|LEKV01005012.1|	112413	S1_481257750
GI|976903569|GB|LEKV01005010.1|	15874	S1_480842370
GI|976903612|GB|LEKV01004988.1|	28474	S1_479543931
GI|976903617|GB|LEKV01004987.1|	38570	S1_479478870
GI|976903617|GB|LEKV01004987.1|	38574	S1_479478874
GI|976903617|GB|LEKV01004987.1|	38577	S1_479478877
GI|976903617|GB|LEKV01004987.1|	38592	S1_479478892
GI|976903663|GB|LEKV01004960.1|	89291	S1_477751806
GI|976903663|GB|LEKV01004960.1|	89308	S1_477751823
GI|976903700|GB|LEKV01004943.1|	30161	S1_476383789
GI|976903700|GB|LEKV01004943.1|	30189	S1_476383817
GI|976903720|GB|LEKV01004938.1|	51973	S1_475758346
GI|976903720|GB|LEKV01004938.1|	51997	S1_475758370
GI|976903720|GB|LEKV01004938.1|	52308	S1_475758681
GI|976903725|GB|LEKV01004935.1|	38366	S1_475525180
GI|976903725|GB|LEKV01004935.1|	38429	S1_475525243
GI|976903725|GB|LEKV01004935.1|	38458	S1_475525272
GI|976903725|GB|LEKV01004935.1|	38465	S1_475525279
GI|976903766|GB|LEKV01004928.1|	7747	S1_474426854
GI|976903766|GB|LEKV01004928.1|	79148	S1_474498255
GI|976903766|GB|LEKV01004928.1|	80068	S1_474499175
GI|976903766|GB|LEKV01004928.1|	80069	S1_474499176
GI|976903766|GB|LEKV01004928.1|	80417	S1_474499524
GI|976903801|GB|LEKV01004924.1|	87208	S1_473679631
GI|976903801|GB|LEKV01004924.1|	92275	S1_473684698
GI|976903801|GB|LEKV01004924.1|	107548	S1_473699971
GI|976903801|GB|LEKV01004924.1|	107549	S1_473699972
GI|976903801|GB|LEKV01004924.1|	107617	S1_473700040
GI|976903801|GB|LEKV01004924.1|	107618	S1_473700041
GI|976903801|GB|LEKV01004924.1|	107664	S1_473700087
GI|976903801|GB|LEKV01004924.1|	107669	S1_473700092
GI|976903801|GB|LEKV01004924.1|	107670	S1_473700093
GI|976903801|GB|LEKV01004924.1|	193330	S1_473785753
GI|976903801|GB|LEKV01004924.1|	193336	S1_473785759
GI|976903801|GB|LEKV01004924.1|	274872	S1_473867295
GI|976903801|GB|LEKV01004924.1|	275270	S1_473867693
GI|976903828|GB|LEKV01004923.1|	35036	S1_473525983
GI|976903835|GB|LEKV01004921.1|	27869	S1_473351188
GI|976903860|GB|LEKV01004915.1|	257787	S1_472887673
GI|976903860|GB|LEKV01004915.1|	382746	S1_473012632
GI|976903860|GB|LEKV01004915.1|	425058	S1_473054944
GI|976903860|GB|LEKV01004915.1|	425091	S1_473054977
GI|976903860|GB|LEKV01004915.1|	425092	S1_473054978
GI|976903860|GB|LEKV01004915.1|	425094	S1_473054980
GI|976903860|GB|LEKV01004915.1|	425364	S1_473055250
GI|976903890|GB|LEKV01004914.1|	11007	S1_472616299
GI|976903892|GB|LEKV01004913.1|	178837	S1_472541467
GI|976903892|GB|LEKV01004913.1|	178838	S1_472541468
GI|976903892|GB|LEKV01004913.1|	178839	S1_472541469
GI|976903892|GB|LEKV01004913.1|	178840	S1_472541470
GI|976903912|GB|LEKV01004912.1|	108118	S1_472071497
GI|976903912|GB|LEKV01004912.1|	374479	S1_472337858
GI|976903954|GB|LEKV01004909.1|	35916	S1_471328233
GI|976903954|GB|LEKV01004909.1|	35958	S1_471328275
GI|976903954|GB|LEKV01004909.1|	35979	S1_471328296
GI|976903987|GB|LEKV01004908.1|	89387	S1_471184025
GI|976904013|GB|LEKV01004905.1|	195269	S1_470749205
GI|976904045|GB|LEKV01004903.1|	199397	S1_469854755
GI|976904045|GB|LEKV01004903.1|	311284	S1_469966642
GI|976904045|GB|LEKV01004903.1|	311287	S1_469966645
GI|976904045|GB|LEKV01004903.1|	607272	S1_470262630
GI|976904045|GB|LEKV01004903.1|	607276	S1_470262634
GI|976904110|GB|LEKV01004901.1|	275884	S1_469444086
GI|976904110|GB|LEKV01004901.1|	298203	S1_469466405
GI|976904150|GB|LEKV01004898.1|	137495	S1_468645125
GI|976904150|GB|LEKV01004898.1|	137510	S1_468645140
GI|976904150|GB|LEKV01004898.1|	137528	S1_468645158
GI|976904150|GB|LEKV01004898.1|	138171	S1_468645801
GI|976904221|GB|LEKV01004896.1|	55146	S1_468092417
GI|976904230|GB|LEKV01004895.1|	146612	S1_467990054
GI|976904230|GB|LEKV01004895.1|	146633	S1_467990075
GI|976904230|GB|LEKV01004895.1|	146637	S1_467990079
GI|976904266|GB|LEKV01004889.1|	10086	S1_467410673
GI|976904266|GB|LEKV01004889.1|	10095	S1_467410682
GI|976904288|GB|LEKV01004882.1|	42589	S1_466726380
GI|976904288|GB|LEKV01004882.1|	43918	S1_466727709
GI|976904288|GB|LEKV01004882.1|	43929	S1_466727720
GI|976904288|GB|LEKV01004882.1|	43993	S1_466727784
GI|976904321|GB|LEKV01004871.1|	33652	S1_465668680
GI|976904321|GB|LEKV01004871.1|	33710	S1_465668738
GI|976904321|GB|LEKV01004871.1|	33735	S1_465668763
GI|976904321|GB|LEKV01004871.1|	33736	S1_465668764
GI|976904321|GB|LEKV01004871.1|	33737	S1_465668765
GI|976904321|GB|LEKV01004871.1|	33739	S1_465668767
GI|976904321|GB|LEKV01004871.1|	33745	S1_465668773
GI|976904321|GB|LEKV01004871.1|	33750	S1_465668778
GI|976904321|GB|LEKV01004871.1|	33754	S1_465668782
GI|976904335|GB|LEKV01004868.1|	6156	S1_465312045
GI|976904335|GB|LEKV01004868.1|	75477	S1_465381366
GI|976904335|GB|LEKV01004868.1|	75486	S1_465381375
GI|976904364|GB|LEKV01004862.1|	261280	S1_464664703
GI|976904364|GB|LEKV01004862.1|	261282	S1_464664705
GI|976904394|GB|LEKV01004856.1|	51538	S1_463920695
GI|976904394|GB|LEKV01004856.1|	51606	S1_463920763
GI|976904419|GB|LEKV01004851.1|	99181	S1_463454504
GI|976904480|GB|LEKV01004840.1|	177809	S1_462514281
GI|976904480|GB|LEKV01004840.1|	177812	S1_462514284
GI|976904480|GB|LEKV01004840.1|	177815	S1_462514287
GI|976904480|GB|LEKV01004840.1|	177818	S1_462514290
GI|976904480|GB|LEKV01004840.1|	177824	S1_462514296
GI|976904537|GB|LEKV01004833.1|	487335	S1_461465091
GI|976904537|GB|LEKV01004833.1|	487354	S1_461465110
GI|976904537|GB|LEKV01004833.1|	487355	S1_461465111
GI|976904567|GB|LEKV01004830.1|	46796	S1_460780064
GI|976904589|GB|LEKV01004827.1|	120521	S1_460228839
GI|976904589|GB|LEKV01004827.1|	120522	S1_460228840
GI|976904589|GB|LEKV01004827.1|	121082	S1_460229400
GI|976904589|GB|LEKV01004827.1|	121151	S1_460229469
GI|976904589|GB|LEKV01004827.1|	121189	S1_460229507
GI|976904589|GB|LEKV01004827.1|	121193	S1_460229511
GI|976904589|GB|LEKV01004827.1|	121506	S1_460229824
GI|976904589|GB|LEKV01004827.1|	121519	S1_460229837
GI|976904589|GB|LEKV01004827.1|	183957	S1_460292275
GI|976904589|GB|LEKV01004827.1|	184376	S1_460292694
GI|976904589|GB|LEKV01004827.1|	184402	S1_460292720
GI|976904589|GB|LEKV01004827.1|	184427	S1_460292745
GI|976904589|GB|LEKV01004827.1|	184467	S1_460292785
GI|976904589|GB|LEKV01004827.1|	198605	S1_460306923
GI|976904638|GB|LEKV01004824.1|	258030	S1_459782872
GI|976904675|GB|LEKV01004822.1|	63871	S1_459102501
GI|976904675|GB|LEKV01004822.1|	63873	S1_459102503
GI|976904675|GB|LEKV01004822.1|	63903	S1_459102533
GI|976904689|GB|LEKV01004821.1|	46078	S1_458708003
GI|976904689|GB|LEKV01004821.1|	46079	S1_458708004
GI|976904689|GB|LEKV01004821.1|	52905	S1_458714830
GI|976904689|GB|LEKV01004821.1|	52955	S1_458714880
GI|976904689|GB|LEKV01004821.1|	52956	S1_458714881
GI|976904689|GB|LEKV01004821.1|	52957	S1_458714882
GI|976904689|GB|LEKV01004821.1|	52967	S1_458714892
GI|976904689|GB|LEKV01004821.1|	52991	S1_458714916
GI|976904689|GB|LEKV01004821.1|	218858	S1_458880783
GI|976904689|GB|LEKV01004821.1|	218913	S1_458880838
GI|976904712|GB|LEKV01004820.1|	118739	S1_458314994
GI|976904712|GB|LEKV01004820.1|	408243	S1_458604498
GI|976904712|GB|LEKV01004820.1|	408558	S1_458604813
GI|976904712|GB|LEKV01004820.1|	423228	S1_458619483
GI|976904745|GB|LEKV01004819.1|	154294	S1_457967085
GI|976904745|GB|LEKV01004819.1|	154341	S1_457967132
GI|976904745|GB|LEKV01004819.1|	154753	S1_457967544
GI|976904745|GB|LEKV01004819.1|	311193	S1_458123984
GI|976904745|GB|LEKV01004819.1|	311194	S1_458123985
GI|976904745|GB|LEKV01004819.1|	311197	S1_458123988
GI|976904745|GB|LEKV01004819.1|	311198	S1_458123989
GI|976904779|GB|LEKV01004817.1|	316956	S1_457275882
GI|976904779|GB|LEKV01004817.1|	526774	S1_457485700
GI|976904779|GB|LEKV01004817.1|	526798	S1_457485724
GI|976904779|GB|LEKV01004817.1|	526822	S1_457485748
GI|976904779|GB|LEKV01004817.1|	642877	S1_457601803
GI|976904824|GB|LEKV01004816.1|	102665	S1_456811495
GI|976904824|GB|LEKV01004816.1|	102675	S1_456811505
GI|976904824|GB|LEKV01004816.1|	102712	S1_456811542
GI|976904891|GB|LEKV01004813.1|	330205	S1_455551941
GI|976904891|GB|LEKV01004813.1|	330299	S1_455552035
GI|976904891|GB|LEKV01004813.1|	349775	S1_455571511
GI|976904940|GB|LEKV01004812.1|	149988	S1_455093580
GI|976904966|GB|LEKV01004811.1|	74488	S1_454461263
GI|976905017|GB|LEKV01004810.1|	42102	S1_454340704
GI|976905017|GB|LEKV01004810.1|	54285	S1_454352887
GI|976905024|GB|LEKV01004809.1|	71066	S1_453764327
GI|976905024|GB|LEKV01004809.1|	293829	S1_453987090
GI|976905092|GB|LEKV01004807.1|	94214	S1_453469812
GI|976905106|GB|LEKV01004806.1|	127619	S1_453313476
GI|976905127|GB|LEKV01004804.1|	107984	S1_452314675
GI|976905127|GB|LEKV01004804.1|	129041	S1_452335732
GI|976905127|GB|LEKV01004804.1|	130970	S1_452337661
GI|976905127|GB|LEKV01004804.1|	210100	S1_452416791
GI|976905127|GB|LEKV01004804.1|	505659	S1_452712350
GI|976905127|GB|LEKV01004804.1|	505687	S1_452712378
GI|976905127|GB|LEKV01004804.1|	505694	S1_452712385
GI|976905127|GB|LEKV01004804.1|	505705	S1_452712396
GI|976905127|GB|LEKV01004804.1|	505766	S1_452712457
GI|976905127|GB|LEKV01004804.1|	514290	S1_452720981
GI|976905127|GB|LEKV01004804.1|	541944	S1_452748635
GI|976905241|GB|LEKV01004802.1|	250240	S1_452071628
GI|976905241|GB|LEKV01004802.1|	250244	S1_452071632
GI|976905284|GB|LEKV01004800.1|	33920	S1_451195099
GI|976905284|GB|LEKV01004800.1|	33972	S1_451195151
GI|976905284|GB|LEKV01004800.1|	34009	S1_451195188
GI|976905354|GB|LEKV01004799.1|	25939	S1_450628788
GI|976905354|GB|LEKV01004799.1|	26295	S1_450629144
GI|976905354|GB|LEKV01004799.1|	26296	S1_450629145
GI|976905354|GB|LEKV01004799.1|	26297	S1_450629146
GI|976905354|GB|LEKV01004799.1|	26298	S1_450629147
GI|976905354|GB|LEKV01004799.1|	54789	S1_450657638
GI|976905354|GB|LEKV01004799.1|	364374	S1_450967223
GI|976905354|GB|LEKV01004799.1|	364424	S1_450967273
GI|976905399|GB|LEKV01004797.1|	177648	S1_450458072
GI|976905399|GB|LEKV01004797.1|	177651	S1_450458075
GI|976905399|GB|LEKV01004797.1|	177653	S1_450458077
GI|976905399|GB|LEKV01004797.1|	196238	S1_450476662
GI|976905399|GB|LEKV01004797.1|	196241	S1_450476665
GI|976905399|GB|LEKV01004797.1|	196249	S1_450476673
GI|976905399|GB|LEKV01004797.1|	196280	S1_450476704
GI|976905430|GB|LEKV01004796.1|	45220	S1_450043944
GI|976905430|GB|LEKV01004796.1|	45252	S1_450043976
GI|976905430|GB|LEKV01004796.1|	96861	S1_450095585
GI|976905430|GB|LEKV01004796.1|	96862	S1_450095586
GI|976905430|GB|LEKV01004796.1|	148175	S1_450146899
GI|976905430|GB|LEKV01004796.1|	148181	S1_450146905
GI|976905430|GB|LEKV01004796.1|	148191	S1_450146915
GI|976905430|GB|LEKV01004796.1|	148224	S1_450146948
GI|976905430|GB|LEKV01004796.1|	148225	S1_450146949
GI|976905430|GB|LEKV01004796.1|	224071	S1_450222795
GI|976905430|GB|LEKV01004796.1|	224092	S1_450222816
GI|976905430|GB|LEKV01004796.1|	224119	S1_450222843
GI|976905430|GB|LEKV01004796.1|	228503	S1_450227227
GI|976905430|GB|LEKV01004796.1|	228504	S1_450227228
GI|976905430|GB|LEKV01004796.1|	228526	S1_450227250
GI|976905430|GB|LEKV01004796.1|	228533	S1_450227257
GI|976905430|GB|LEKV01004796.1|	228535	S1_450227259
GI|976905430|GB|LEKV01004796.1|	228536	S1_450227260
GI|976905463|GB|LEKV01004794.1|	302534	S1_449476275
GI|976905463|GB|LEKV01004794.1|	302604	S1_449476345
GI|976905463|GB|LEKV01004794.1|	302617	S1_449476358
GI|976905463|GB|LEKV01004794.1|	649841	S1_449823582
GI|976905463|GB|LEKV01004794.1|	650239	S1_449823980
GI|976905463|GB|LEKV01004794.1|	650272	S1_449824013
GI|976905518|GB|LEKV01004792.1|	17294	S1_448602065
GI|976905518|GB|LEKV01004792.1|	83491	S1_448668262
GI|976905518|GB|LEKV01004792.1|	83496	S1_448668267
GI|976905518|GB|LEKV01004792.1|	83534	S1_448668305
GI|976905518|GB|LEKV01004792.1|	109901	S1_448694672
GI|976905518|GB|LEKV01004792.1|	310884	S1_448895655
GI|976905518|GB|LEKV01004792.1|	358125	S1_448942896
GI|976905518|GB|LEKV01004792.1|	389875	S1_448974646
GI|976905518|GB|LEKV01004792.1|	389878	S1_448974649
GI|976905518|GB|LEKV01004792.1|	432197	S1_449016968
GI|976905518|GB|LEKV01004792.1|	432239	S1_449017010
GI|976905518|GB|LEKV01004792.1|	500594	S1_449085365
GI|976905518|GB|LEKV01004792.1|	500595	S1_449085366
GI|976905518|GB|LEKV01004792.1|	500652	S1_449085423
GI|976905518|GB|LEKV01004792.1|	500685	S1_449085456
GI|976905518|GB|LEKV01004792.1|	506508	S1_449091279
GI|976905518|GB|LEKV01004792.1|	506521	S1_449091292
GI|976905634|GB|LEKV01004787.1|	76692	S1_447750171
GI|976905659|GB|LEKV01004785.1|	20428	S1_447462259
GI|976905659|GB|LEKV01004785.1|	21025	S1_447462856
GI|976905672|GB|LEKV01004782.1|	50261	S1_447325257
GI|976905720|GB|LEKV01004777.1|	176702	S1_446436646
GI|976905720|GB|LEKV01004777.1|	176718	S1_446436662
GI|976905720|GB|LEKV01004777.1|	176778	S1_446436722
GI|976905720|GB|LEKV01004777.1|	176795	S1_446436739
GI|976905720|GB|LEKV01004777.1|	176808	S1_446436752
GI|976905746|GB|LEKV01004775.1|	59119	S1_446083157
GI|976905746|GB|LEKV01004775.1|	59134	S1_446083172
GI|976905746|GB|LEKV01004775.1|	59154	S1_446083192
GI|976905746|GB|LEKV01004775.1|	59155	S1_446083193
GI|976905766|GB|LEKV01004774.1|	261396	S1_445967380
GI|976905803|GB|LEKV01004770.1|	22536	S1_445435385
GI|976905803|GB|LEKV01004770.1|	22537	S1_445435386
GI|976905803|GB|LEKV01004770.1|	22547	S1_445435396
GI|976905803|GB|LEKV01004770.1|	22738	S1_445435587
GI|976905810|GB|LEKV01004769.1|	61769	S1_445300090
GI|976905810|GB|LEKV01004769.1|	61799	S1_445300120
GI|976905831|GB|LEKV01004766.1|	206219	S1_445101154
GI|976905831|GB|LEKV01004766.1|	206222	S1_445101157
GI|976905831|GB|LEKV01004766.1|	206230	S1_445101165
GI|976905831|GB|LEKV01004766.1|	206234	S1_445101169
GI|976905831|GB|LEKV01004766.1|	206239	S1_445101174
GI|976905888|GB|LEKV01004757.1|	183273	S1_444242798
GI|976905888|GB|LEKV01004757.1|	183459	S1_444242984
GI|976905909|GB|LEKV01004755.1|	121415	S1_443829248
GI|976905909|GB|LEKV01004755.1|	121417	S1_443829250
GI|976905999|GB|LEKV01004736.1|	156027	S1_441945630
GI|976905999|GB|LEKV01004736.1|	156028	S1_441945631
GI|976906011|GB|LEKV01004732.1|	236208	S1_441566290
GI|976906080|GB|LEKV01004705.1|	114535	S1_439136443
GI|976906080|GB|LEKV01004705.1|	114562	S1_439136470
GI|976906080|GB|LEKV01004705.1|	114583	S1_439136491
GI|976906080|GB|LEKV01004705.1|	114637	S1_439136545
GI|976906118|GB|LEKV01004676.1|	145499	S1_437656281
GI|976906118|GB|LEKV01004676.1|	145609	S1_437656391
GI|976906118|GB|LEKV01004676.1|	145617	S1_437656399
GI|976906141|GB|LEKV01004662.1|	7194	S1_436767385
GI|976906141|GB|LEKV01004662.1|	7207	S1_436767398
GI|976906141|GB|LEKV01004662.1|	7223	S1_436767414
GI|976906141|GB|LEKV01004662.1|	7304	S1_436767495
GI|976906141|GB|LEKV01004662.1|	10866	S1_436771057
GI|976906175|GB|LEKV01004642.1|	17014	S1_435067227
GI|976906175|GB|LEKV01004642.1|	17023	S1_435067236
GI|976906175|GB|LEKV01004642.1|	51413	S1_435101626
GI|976906175|GB|LEKV01004642.1|	51445	S1_435101658
GI|976906175|GB|LEKV01004642.1|	51457	S1_435101670
GI|976906188|GB|LEKV01004637.1|	124234	S1_434509966
GI|976906188|GB|LEKV01004637.1|	124286	S1_434510018
GI|976906191|GB|LEKV01004636.1|	24861	S1_434259896
GI|976906217|GB|LEKV01004631.1|	13417	S1_433593032
GI|976906264|GB|LEKV01004615.1|	78507	S1_432130523
GI|976906264|GB|LEKV01004615.1|	78542	S1_432130558
GI|976906322|GB|LEKV01004603.1|	65397	S1_430785772
GI|976906349|GB|LEKV01004600.1|	77966	S1_430476238
GI|976906356|GB|LEKV01004599.1|	59711	S1_430318233
GI|976906356|GB|LEKV01004599.1|	59721	S1_430318243
GI|976906365|GB|LEKV01004598.1|	192180	S1_430222264
GI|976906381|GB|LEKV01004596.1|	96735	S1_429752068
GI|976906393|GB|LEKV01004595.1|	19663	S1_429344233
GI|976906393|GB|LEKV01004595.1|	44003	S1_429368573
GI|976906393|GB|LEKV01004595.1|	44036	S1_429368606
GI|976906419|GB|LEKV01004592.1|	63543	S1_429177667
GI|976906419|GB|LEKV01004592.1|	122618	S1_429236742
GI|976906431|GB|LEKV01004591.1|	127171	S1_429106169
GI|976906431|GB|LEKV01004591.1|	127186	S1_429106184
GI|976906431|GB|LEKV01004591.1|	127338	S1_429106336
GI|976906431|GB|LEKV01004591.1|	127351	S1_429106349
GI|976906431|GB|LEKV01004591.1|	127383	S1_429106381
GI|976906431|GB|LEKV01004591.1|	127384	S1_429106382
GI|976906540|GB|LEKV01004580.1|	156703	S1_427751490
GI|976906540|GB|LEKV01004580.1|	156724	S1_427751511
GI|976906540|GB|LEKV01004580.1|	156759	S1_427751546
GI|976906540|GB|LEKV01004580.1|	156799	S1_427751586
GI|976906540|GB|LEKV01004580.1|	156820	S1_427751607
GI|976906540|GB|LEKV01004580.1|	156821	S1_427751608
GI|976906580|GB|LEKV01004577.1|	413739	S1_427073335
GI|976906580|GB|LEKV01004577.1|	414789	S1_427074385
GI|976906580|GB|LEKV01004577.1|	564861	S1_427224457
GI|976906634|GB|LEKV01004576.1|	31919	S1_426505249
GI|976906653|GB|LEKV01004572.1|	199093	S1_426148943
GI|976906669|GB|LEKV01004571.1|	42800	S1_425912246
GI|976906669|GB|LEKV01004571.1|	42804	S1_425912250
GI|976906678|GB|LEKV01004570.1|	85767	S1_425506381
GI|976906678|GB|LEKV01004570.1|	85790	S1_425506404
GI|976906678|GB|LEKV01004570.1|	85846	S1_425506460
GI|976906678|GB|LEKV01004570.1|	351385	S1_425771999
GI|976906678|GB|LEKV01004570.1|	351392	S1_425772006
GI|976906678|GB|LEKV01004570.1|	351709	S1_425772323
GI|976906678|GB|LEKV01004570.1|	376996	S1_425797610
GI|976906678|GB|LEKV01004570.1|	377181	S1_425797795
GI|976906678|GB|LEKV01004570.1|	377182	S1_425797796
GI|976906678|GB|LEKV01004570.1|	377183	S1_425797797
GI|976906678|GB|LEKV01004570.1|	377184	S1_425797798
GI|976906678|GB|LEKV01004570.1|	377186	S1_425797800
GI|976906678|GB|LEKV01004570.1|	377191	S1_425797805
GI|976906750|GB|LEKV01004566.1|	59060	S1_424950585
GI|976906750|GB|LEKV01004566.1|	59360	S1_424950885
GI|976906757|GB|LEKV01004565.1|	81601	S1_424882848
GI|976906764|GB|LEKV01004564.1|	53938	S1_424795530
GI|976906854|GB|LEKV01004559.1|	36202	S1_422989718
GI|976906854|GB|LEKV01004559.1|	189295	S1_423142811
GI|976906854|GB|LEKV01004559.1|	190702	S1_423144218
GI|976906854|GB|LEKV01004559.1|	190989	S1_423144505
GI|976906854|GB|LEKV01004559.1|	190990	S1_423144506
GI|976906854|GB|LEKV01004559.1|	190991	S1_423144507
GI|976906854|GB|LEKV01004559.1|	313507	S1_423267023
GI|976906854|GB|LEKV01004559.1|	313874	S1_423267390
GI|976906854|GB|LEKV01004559.1|	525372	S1_423478888
GI|976906920|GB|LEKV01004558.1|	151046	S1_422908888
GI|976906920|GB|LEKV01004558.1|	161270	S1_422919112
GI|976906937|GB|LEKV01004557.1|	421288	S1_422694749
GI|976906967|GB|LEKV01004556.1|	153468	S1_422217646
GI|976906967|GB|LEKV01004556.1|	153482	S1_422217660
GI|976906967|GB|LEKV01004556.1|	153976	S1_422218154
GI|976906967|GB|LEKV01004556.1|	153983	S1_422218161
GI|976906989|GB|LEKV01004554.1|	37710	S1_421745844
GI|976906989|GB|LEKV01004554.1|	310193	S1_422018327
GI|976906989|GB|LEKV01004554.1|	310205	S1_422018339
GI|976906989|GB|LEKV01004554.1|	310230	S1_422018364
GI|976906989|GB|LEKV01004554.1|	310381	S1_422018515
GI|976906989|GB|LEKV01004554.1|	310395	S1_422018529
GI|976906989|GB|LEKV01004554.1|	310406	S1_422018540
GI|976906989|GB|LEKV01004554.1|	310410	S1_422018544
GI|976907018|GB|LEKV01004553.1|	444209	S1_421439214
GI|976907073|GB|LEKV01004552.1|	68472	S1_420932658
GI|976907088|GB|LEKV01004551.1|	367081	S1_420771956
GI|976907143|GB|LEKV01004550.1|	95584	S1_420322313
GI|976907143|GB|LEKV01004550.1|	95620	S1_420322349
GI|976907143|GB|LEKV01004550.1|	163795	S1_420390524
GI|976907143|GB|LEKV01004550.1|	163800	S1_420390529
GI|976907143|GB|LEKV01004550.1|	164514	S1_420391243
GI|976907157|GB|LEKV01004549.1|	52226	S1_420046404
GI|976907157|GB|LEKV01004549.1|	104150	S1_420098328
GI|976907157|GB|LEKV01004549.1|	104903	S1_420099081
GI|976907157|GB|LEKV01004549.1|	104904	S1_420099082
GI|976907157|GB|LEKV01004549.1|	118855	S1_420113033
GI|976907157|GB|LEKV01004549.1|	118863	S1_420113041
GI|976907157|GB|LEKV01004549.1|	140757	S1_420134935
GI|976907157|GB|LEKV01004549.1|	207803	S1_420201981
GI|976907157|GB|LEKV01004549.1|	207830	S1_420202008
GI|976907157|GB|LEKV01004549.1|	208366	S1_420202544
GI|976907157|GB|LEKV01004549.1|	208385	S1_420202563
GI|976907206|GB|LEKV01004544.1|	125892	S1_419198862
GI|976907206|GB|LEKV01004544.1|	125901	S1_419198871
GI|976907206|GB|LEKV01004544.1|	125902	S1_419198872
GI|976907206|GB|LEKV01004544.1|	125904	S1_419198874
GI|976907206|GB|LEKV01004544.1|	125932	S1_419198902
GI|976907206|GB|LEKV01004544.1|	125942	S1_419198912
GI|976907206|GB|LEKV01004544.1|	125953	S1_419198923
GI|976907236|GB|LEKV01004542.1|	47702	S1_418832820
GI|976907236|GB|LEKV01004542.1|	47703	S1_418832821
GI|976907286|GB|LEKV01004536.1|	92993	S1_418302737
GI|976907286|GB|LEKV01004536.1|	93640	S1_418303384
GI|976907295|GB|LEKV01004535.1|	40450	S1_418041733
GI|976907295|GB|LEKV01004535.1|	47811	S1_418049094
GI|976907295|GB|LEKV01004535.1|	58784	S1_418060067
GI|976907295|GB|LEKV01004535.1|	59548	S1_418060831
GI|976907295|GB|LEKV01004535.1|	59593	S1_418060876
GI|976907295|GB|LEKV01004535.1|	62437	S1_418063720
GI|976907318|GB|LEKV01004533.1|	44035	S1_417822512
GI|976907349|GB|LEKV01004529.1|	260529	S1_417432265
GI|976907349|GB|LEKV01004529.1|	260537	S1_417432273
GI|976907403|GB|LEKV01004526.1|	46298	S1_416260053
GI|976907403|GB|LEKV01004526.1|	169797	S1_416383552
GI|976907403|GB|LEKV01004526.1|	169798	S1_416383553
GI|976907421|GB|LEKV01004525.1|	43251	S1_416022245
GI|976907421|GB|LEKV01004525.1|	43296	S1_416022290
GI|976907421|GB|LEKV01004525.1|	43727	S1_416022721
GI|976907421|GB|LEKV01004525.1|	43792	S1_416022786
GI|976907432|GB|LEKV01004524.1|	49720	S1_415952602
GI|976907432|GB|LEKV01004524.1|	49721	S1_415952603
GI|976907432|GB|LEKV01004524.1|	49727	S1_415952609
GI|976907432|GB|LEKV01004524.1|	49751	S1_415952633
GI|976907432|GB|LEKV01004524.1|	49757	S1_415952639
GI|976907579|GB|LEKV01004498.1|	81795	S1_413467442
GI|976907579|GB|LEKV01004498.1|	82225	S1_413467872
GI|976907579|GB|LEKV01004498.1|	82240	S1_413467887
GI|976907601|GB|LEKV01004491.1|	183816	S1_412953777
GI|976907634|GB|LEKV01004485.1|	19842	S1_412348893
GI|976907651|GB|LEKV01004480.1|	49878	S1_411812494
GI|976907651|GB|LEKV01004480.1|	49887	S1_411812503
GI|976907651|GB|LEKV01004480.1|	49926	S1_411812542
GI|976907661|GB|LEKV01004477.1|	105100	S1_411649622
GI|976907661|GB|LEKV01004477.1|	105101	S1_411649623
GI|976907698|GB|LEKV01004458.1|	110069	S1_410587467
GI|976907750|GB|LEKV01004436.1|	35710	S1_409399123
GI|976907750|GB|LEKV01004436.1|	38799	S1_409402212
GI|976907750|GB|LEKV01004436.1|	38861	S1_409402274
GI|976907765|GB|LEKV01004430.1|	58231	S1_408991892
GI|976907765|GB|LEKV01004430.1|	58232	S1_408991893
GI|976907765|GB|LEKV01004430.1|	58280	S1_408991941
GI|976907765|GB|LEKV01004430.1|	58420	S1_408992081
GI|976907765|GB|LEKV01004430.1|	92838	S1_409026499
GI|976907785|GB|LEKV01004418.1|	24676	S1_408611728
GI|976907809|GB|LEKV01004403.1|	3841	S1_408012074
GI|976907820|GB|LEKV01004400.1|	106688	S1_407781870
GI|976907844|GB|LEKV01004399.1|	168855	S1_407285341
GI|976907844|GB|LEKV01004399.1|	198932	S1_407315418
GI|976907844|GB|LEKV01004399.1|	258836	S1_407375322
GI|976907844|GB|LEKV01004399.1|	328633	S1_407445119
GI|976907844|GB|LEKV01004399.1|	329089	S1_407445575
GI|976907844|GB|LEKV01004399.1|	329830	S1_407446316
GI|976907844|GB|LEKV01004399.1|	329839	S1_407446325
GI|976907844|GB|LEKV01004399.1|	389506	S1_407505992
GI|976907844|GB|LEKV01004399.1|	389656	S1_407506142
GI|976907892|GB|LEKV01004398.1|	81052	S1_406791733
GI|976907892|GB|LEKV01004398.1|	81053	S1_406791734
GI|976907892|GB|LEKV01004398.1|	154723	S1_406865404
GI|976907892|GB|LEKV01004398.1|	350876	S1_407061557
GI|976907892|GB|LEKV01004398.1|	350937	S1_407061618
GI|976907892|GB|LEKV01004398.1|	350938	S1_407061619
GI|976907892|GB|LEKV01004398.1|	350943	S1_407061624
GI|976907892|GB|LEKV01004398.1|	350991	S1_407061672
GI|976907892|GB|LEKV01004398.1|	400015	S1_407110696
GI|976907892|GB|LEKV01004398.1|	400032	S1_407110713
GI|976907892|GB|LEKV01004398.1|	400043	S1_407110724
GI|976907892|GB|LEKV01004398.1|	400470	S1_407111151
GI|976907892|GB|LEKV01004398.1|	401339	S1_407112020
GI|976907937|GB|LEKV01004397.1|	72051	S1_406389046
GI|976907937|GB|LEKV01004397.1|	72056	S1_406389051
GI|976907937|GB|LEKV01004397.1|	149649	S1_406466644
GI|976907937|GB|LEKV01004397.1|	149657	S1_406466652
GI|976907937|GB|LEKV01004397.1|	149699	S1_406466694
GI|976907937|GB|LEKV01004397.1|	149700	S1_406466695
GI|976907937|GB|LEKV01004397.1|	149705	S1_406466700
GI|976907961|GB|LEKV01004395.1|	239715	S1_405476502
GI|976907961|GB|LEKV01004395.1|	239799	S1_405476586
GI|976907961|GB|LEKV01004395.1|	240920	S1_405477707
GI|976907961|GB|LEKV01004395.1|	241369	S1_405478156
GI|976907961|GB|LEKV01004395.1|	561563	S1_405798350
GI|976907961|GB|LEKV01004395.1|	561567	S1_405798354
GI|976907961|GB|LEKV01004395.1|	561677	S1_405798464
GI|976907961|GB|LEKV01004395.1|	654361	S1_405891148
GI|976907961|GB|LEKV01004395.1|	654808	S1_405891595
GI|976907961|GB|LEKV01004395.1|	731314	S1_405968101
GI|976907961|GB|LEKV01004395.1|	820977	S1_406057764
GI|976907961|GB|LEKV01004395.1|	820979	S1_406057766
GI|976907961|GB|LEKV01004395.1|	820983	S1_406057770
GI|976907961|GB|LEKV01004395.1|	820985	S1_406057772
GI|976907961|GB|LEKV01004395.1|	821176	S1_406057963
GI|976908032|GB|LEKV01004394.1|	66560	S1_405104735
GI|976908054|GB|LEKV01004393.1|	87507	S1_404710156
GI|976908054|GB|LEKV01004393.1|	87508	S1_404710157
GI|976908054|GB|LEKV01004393.1|	305562	S1_404928211
GI|976908054|GB|LEKV01004393.1|	305563	S1_404928212
GI|976908054|GB|LEKV01004393.1|	312201	S1_404934850
GI|976908054|GB|LEKV01004393.1|	327293	S1_404949942
GI|976908098|GB|LEKV01004392.1|	194741	S1_404375556
GI|976908098|GB|LEKV01004392.1|	194744	S1_404375559
GI|976908098|GB|LEKV01004392.1|	194757	S1_404375572
GI|976908135|GB|LEKV01004390.1|	23587	S1_403375892
GI|976908135|GB|LEKV01004390.1|	23588	S1_403375893
GI|976908135|GB|LEKV01004390.1|	24038	S1_403376343
GI|976908135|GB|LEKV01004390.1|	24067	S1_403376372
GI|976908135|GB|LEKV01004390.1|	269157	S1_403621462
GI|976908135|GB|LEKV01004390.1|	430146	S1_403782451
GI|976908135|GB|LEKV01004390.1|	497667	S1_403849972
GI|976908135|GB|LEKV01004390.1|	694992	S1_404047297
GI|976908243|GB|LEKV01004387.1|	190064	S1_402753633
GI|976908243|GB|LEKV01004387.1|	190082	S1_402753651
GI|976908278|GB|LEKV01004385.1|	56759	S1_402218874
GI|976908278|GB|LEKV01004385.1|	137719	S1_402299834
GI|976908292|GB|LEKV01004384.1|	19338	S1_402075615
GI|976908292|GB|LEKV01004384.1|	19348	S1_402075625
GI|976908292|GB|LEKV01004384.1|	29366	S1_402085643
GI|976908292|GB|LEKV01004384.1|	29418	S1_402085695
GI|976908292|GB|LEKV01004384.1|	29935	S1_402086212
GI|976908292|GB|LEKV01004384.1|	29979	S1_402086256
GI|976908292|GB|LEKV01004384.1|	34848	S1_402091125
GI|976908292|GB|LEKV01004384.1|	40436	S1_402096713
GI|976908292|GB|LEKV01004384.1|	41246	S1_402097523
GI|976908302|GB|LEKV01004383.1|	113683	S1_402028621
GI|976908316|GB|LEKV01004382.1|	31241	S1_401854307
GI|976908316|GB|LEKV01004382.1|	31262	S1_401854328
GI|976908328|GB|LEKV01004381.1|	138690	S1_400918431
GI|976908328|GB|LEKV01004381.1|	138691	S1_400918432
GI|976908328|GB|LEKV01004381.1|	181248	S1_400960989
GI|976908328|GB|LEKV01004381.1|	181249	S1_400960990
GI|976908328|GB|LEKV01004381.1|	181270	S1_400961011
GI|976908328|GB|LEKV01004381.1|	181289	S1_400961030
GI|976908328|GB|LEKV01004381.1|	181297	S1_400961038
GI|976908328|GB|LEKV01004381.1|	181308	S1_400961049
GI|976908328|GB|LEKV01004381.1|	676029	S1_401455770
GI|976908328|GB|LEKV01004381.1|	676069	S1_401455810
GI|976908328|GB|LEKV01004381.1|	895073	S1_401674814
GI|976908328|GB|LEKV01004381.1|	895091	S1_401674832
GI|976908328|GB|LEKV01004381.1|	899055	S1_401678796
GI|976908445|GB|LEKV01004379.1|	67538	S1_400301047
GI|976908445|GB|LEKV01004379.1|	107669	S1_400341178
GI|976908445|GB|LEKV01004379.1|	161568	S1_400395077
GI|976908445|GB|LEKV01004379.1|	161584	S1_400395093
GI|976908480|GB|LEKV01004378.1|	16652	S1_399611415
GI|976908480|GB|LEKV01004378.1|	17645	S1_399612408
GI|976908480|GB|LEKV01004378.1|	57414	S1_399652177
GI|976908480|GB|LEKV01004378.1|	57438	S1_399652201
GI|976908480|GB|LEKV01004378.1|	57523	S1_399652286
GI|976908480|GB|LEKV01004378.1|	271901	S1_399866664
GI|976908480|GB|LEKV01004378.1|	271933	S1_399866696
GI|976908480|GB|LEKV01004378.1|	295629	S1_399890392
GI|976908480|GB|LEKV01004378.1|	356679	S1_399951442
GI|976908480|GB|LEKV01004378.1|	386985	S1_399981748
GI|976908480|GB|LEKV01004378.1|	447625	S1_400042388
GI|976908480|GB|LEKV01004378.1|	465677	S1_400060440
GI|976908480|GB|LEKV01004378.1|	482207	S1_400076970
GI|976908480|GB|LEKV01004378.1|	622737	S1_400217500
GI|976908536|GB|LEKV01004377.1|	56472	S1_399370469
GI|976908536|GB|LEKV01004377.1|	56473	S1_399370470
GI|976908536|GB|LEKV01004377.1|	203563	S1_399517560
GI|976908536|GB|LEKV01004377.1|	203580	S1_399517577
GI|976908566|GB|LEKV01004376.1|	193771	S1_398916531
GI|976908566|GB|LEKV01004376.1|	252546	S1_398975306
GI|976908566|GB|LEKV01004376.1|	252547	S1_398975307
GI|976908566|GB|LEKV01004376.1|	252548	S1_398975308
GI|976908566|GB|LEKV01004376.1|	460023	S1_399182783
GI|976908566|GB|LEKV01004376.1|	460024	S1_399182784
GI|976908612|GB|LEKV01004375.1|	33427	S1_398419761
GI|976908612|GB|LEKV01004375.1|	33512	S1_398419846
GI|976908612|GB|LEKV01004375.1|	33531	S1_398419865
GI|976908612|GB|LEKV01004375.1|	131717	S1_398518051
GI|976908612|GB|LEKV01004375.1|	132099	S1_398518433
GI|976908612|GB|LEKV01004375.1|	132100	S1_398518434
GI|976908612|GB|LEKV01004375.1|	132101	S1_398518435
GI|976908612|GB|LEKV01004375.1|	132102	S1_398518436
GI|976908612|GB|LEKV01004375.1|	139022	S1_398525356
GI|976908612|GB|LEKV01004375.1|	159035	S1_398545369
GI|976908612|GB|LEKV01004375.1|	240798	S1_398627132
GI|976908652|GB|LEKV01004374.1|	455754	S1_398359102
GI|976908652|GB|LEKV01004374.1|	455755	S1_398359103
GI|976908694|GB|LEKV01004371.1|	39100	S1_397423536
GI|976908731|GB|LEKV01004369.1|	18141	S1_397306479
GI|976908731|GB|LEKV01004369.1|	18189	S1_397306527
GI|976908741|GB|LEKV01004367.1|	52326	S1_396997210
GI|976908741|GB|LEKV01004367.1|	52345	S1_396997229
GI|976908741|GB|LEKV01004367.1|	52728	S1_396997612
GI|976908741|GB|LEKV01004367.1|	52734	S1_396997618
GI|976908741|GB|LEKV01004367.1|	68227	S1_397013111
GI|976908741|GB|LEKV01004367.1|	68272	S1_397013156
GI|976908764|GB|LEKV01004366.1|	20231	S1_396654165
GI|976908764|GB|LEKV01004366.1|	20241	S1_396654175
GI|976908764|GB|LEKV01004366.1|	20243	S1_396654177
GI|976908764|GB|LEKV01004366.1|	20310	S1_396654244
GI|976908764|GB|LEKV01004366.1|	250556	S1_396884490
GI|976908764|GB|LEKV01004366.1|	269590	S1_396903524
GI|976908764|GB|LEKV01004366.1|	269616	S1_396903550
GI|976908812|GB|LEKV01004364.1|	25008	S1_396094008
GI|976908812|GB|LEKV01004364.1|	25009	S1_396094009
GI|976908812|GB|LEKV01004364.1|	25014	S1_396094014
GI|976908812|GB|LEKV01004364.1|	25017	S1_396094017
GI|976908812|GB|LEKV01004364.1|	25021	S1_396094021
GI|976908812|GB|LEKV01004364.1|	25022	S1_396094022
GI|976908812|GB|LEKV01004364.1|	25047	S1_396094047
GI|976908812|GB|LEKV01004364.1|	313473	S1_396382473
GI|976908812|GB|LEKV01004364.1|	313478	S1_396382478
GI|976908850|GB|LEKV01004362.1|	163505	S1_395708000
GI|976908850|GB|LEKV01004362.1|	163519	S1_395708014
GI|976908885|GB|LEKV01004361.1|	43873	S1_395499294
GI|976908885|GB|LEKV01004361.1|	44188	S1_395499609
GI|976908910|GB|LEKV01004354.1|	304179	S1_394937474
GI|976908952|GB|LEKV01004353.1|	126002	S1_394518734
GI|976908952|GB|LEKV01004353.1|	140719	S1_394533451
GI|976908952|GB|LEKV01004353.1|	140723	S1_394533455
GI|976908952|GB|LEKV01004353.1|	141408	S1_394534140
GI|976909002|GB|LEKV01004348.1|	236951	S1_394068507
GI|976909021|GB|LEKV01004347.1|	154531	S1_393812571
GI|976909056|GB|LEKV01004343.1|	214377	S1_393308724
GI|976909056|GB|LEKV01004343.1|	214396	S1_393308743
GI|976909056|GB|LEKV01004343.1|	214628	S1_393308975
GI|976909056|GB|LEKV01004343.1|	215406	S1_393309753
GI|976909056|GB|LEKV01004343.1|	228459	S1_393322806
GI|976909056|GB|LEKV01004343.1|	228460	S1_393322807
GI|976909056|GB|LEKV01004343.1|	228484	S1_393322831
GI|976909119|GB|LEKV01004335.1|	27714	S1_392022737
GI|976909119|GB|LEKV01004335.1|	27722	S1_392022745
GI|976909180|GB|LEKV01004326.1|	36807	S1_391400620
GI|976909180|GB|LEKV01004326.1|	36811	S1_391400624
GI|976909180|GB|LEKV01004326.1|	36857	S1_391400670
GI|976909184|GB|LEKV01004325.1|	59151	S1_391216588
GI|976909184|GB|LEKV01004325.1|	59280	S1_391216717
GI|976909184|GB|LEKV01004325.1|	59351	S1_391216788
GI|976909184|GB|LEKV01004325.1|	59352	S1_391216789
GI|976909184|GB|LEKV01004325.1|	59375	S1_391216812
GI|976909184|GB|LEKV01004325.1|	59376	S1_391216813
GI|976909184|GB|LEKV01004325.1|	59674	S1_391217111
GI|976909199|GB|LEKV01004324.1|	34644	S1_390943077
GI|976909222|GB|LEKV01004320.1|	10742	S1_390440508
GI|976909222|GB|LEKV01004320.1|	10743	S1_390440509
GI|976909222|GB|LEKV01004320.1|	10745	S1_390440511
GI|976909222|GB|LEKV01004320.1|	10748	S1_390440514
GI|976909222|GB|LEKV01004320.1|	10751	S1_390440517
GI|976909222|GB|LEKV01004320.1|	10752	S1_390440518
GI|976909222|GB|LEKV01004320.1|	10753	S1_390440519
GI|976909222|GB|LEKV01004320.1|	30892	S1_390460658
GI|976909222|GB|LEKV01004320.1|	31208	S1_390460974
GI|976909222|GB|LEKV01004320.1|	31340	S1_390461106
GI|976909250|GB|LEKV01004316.1|	74808	S1_389937242
GI|976909250|GB|LEKV01004316.1|	74809	S1_389937243
GI|976909250|GB|LEKV01004316.1|	74822	S1_389937256
GI|976909250|GB|LEKV01004316.1|	74823	S1_389937257
GI|976909392|GB|LEKV01004277.1|	41037	S1_386583581
GI|976909397|GB|LEKV01004275.1|	158830	S1_386227321
GI|976909397|GB|LEKV01004275.1|	158831	S1_386227322
GI|976909397|GB|LEKV01004275.1|	159227	S1_386227718
GI|976909397|GB|LEKV01004275.1|	251030	S1_386319521
GI|976909397|GB|LEKV01004275.1|	251048	S1_386319539
GI|976909397|GB|LEKV01004275.1|	251093	S1_386319584
GI|976909427|GB|LEKV01004272.1|	77686	S1_385893925
GI|976909443|GB|LEKV01004270.1|	93660	S1_385692936
GI|976909443|GB|LEKV01004270.1|	93661	S1_385692937
GI|976909443|GB|LEKV01004270.1|	93662	S1_385692938
GI|976909443|GB|LEKV01004270.1|	94728	S1_385694004
GI|976909443|GB|LEKV01004270.1|	94773	S1_385694049
GI|976909451|GB|LEKV01004269.1|	57416	S1_385532641
GI|976909462|GB|LEKV01004268.1|	232286	S1_385437382
GI|976909462|GB|LEKV01004268.1|	232293	S1_385437389
GI|976909462|GB|LEKV01004268.1|	232389	S1_385437485
GI|976909462|GB|LEKV01004268.1|	232403	S1_385437499
GI|976909462|GB|LEKV01004268.1|	232404	S1_385437500
GI|976909462|GB|LEKV01004268.1|	232405	S1_385437501
GI|976909462|GB|LEKV01004268.1|	232480	S1_385437576
GI|976909486|GB|LEKV01004267.1|	76210	S1_385076801
GI|976909486|GB|LEKV01004267.1|	76277	S1_385076868
GI|976909545|GB|LEKV01004259.1|	108290	S1_384065231
GI|976909571|GB|LEKV01004255.1|	25116	S1_383604742
GI|976909571|GB|LEKV01004255.1|	25520	S1_383605146
GI|976909574|GB|LEKV01004254.1|	15843	S1_383403186
GI|976909574|GB|LEKV01004254.1|	15858	S1_383403201
GI|976909574|GB|LEKV01004254.1|	15869	S1_383403212
GI|976909574|GB|LEKV01004254.1|	41834	S1_383429177
GI|976909594|GB|LEKV01004252.1|	128653	S1_383127762
GI|976909594|GB|LEKV01004252.1|	128655	S1_383127764
GI|976909594|GB|LEKV01004252.1|	128661	S1_383127770
GI|976909594|GB|LEKV01004252.1|	128662	S1_383127771
GI|976909615|GB|LEKV01004249.1|	30356	S1_382707249
GI|976909615|GB|LEKV01004249.1|	30439	S1_382707332
GI|976909615|GB|LEKV01004249.1|	30447	S1_382707340
GI|976909634|GB|LEKV01004241.1|	34877	S1_382352384
GI|976909637|GB|LEKV01004240.1|	46064	S1_382272285
GI|976909637|GB|LEKV01004240.1|	46073	S1_382272294
GI|976909637|GB|LEKV01004240.1|	46090	S1_382272311
GI|976909637|GB|LEKV01004240.1|	46091	S1_382272312
GI|976909646|GB|LEKV01004238.1|	38597	S1_382015900
GI|976909646|GB|LEKV01004238.1|	39600	S1_382016903
GI|976909719|GB|LEKV01004207.1|	12093	S1_379573640
GI|976909742|GB|LEKV01004192.1|	40654	S1_378045704
GI|976909742|GB|LEKV01004192.1|	117614	S1_378122664
GI|976910129|GB|LEKV01003983.1|	6472	S1_365789662
GI|976910227|GB|LEKV01003910.1|	50838	S1_361983303
GI|976910239|GB|LEKV01003907.1|	24918	S1_361844027
GI|976910245|GB|LEKV01003904.1|	99723	S1_361572207
GI|976910245|GB|LEKV01003904.1|	99785	S1_361572269
GI|976910245|GB|LEKV01003904.1|	99836	S1_361572320
GI|976910268|GB|LEKV01003899.1|	22898	S1_361110821
GI|976910347|GB|LEKV01003866.1|	179510	S1_358699317
GI|976910354|GB|LEKV01003865.1|	70321	S1_358369949
GI|976910354|GB|LEKV01003865.1|	91028	S1_358390656
GI|976910354|GB|LEKV01003865.1|	91029	S1_358390657
GI|976910354|GB|LEKV01003865.1|	91030	S1_358390658
GI|976910354|GB|LEKV01003865.1|	91031	S1_358390659
GI|976910372|GB|LEKV01003864.1|	146656	S1_358223495
GI|976910393|GB|LEKV01003860.1|	84247	S1_357798756
GI|976910393|GB|LEKV01003860.1|	84462	S1_357798971
GI|976910393|GB|LEKV01003860.1|	84463	S1_357798972
GI|976910393|GB|LEKV01003860.1|	84485	S1_357798994
GI|976910393|GB|LEKV01003860.1|	84502	S1_357799011
GI|976910393|GB|LEKV01003860.1|	84504	S1_357799013
GI|976910408|GB|LEKV01003857.1|	31044	S1_357557919
GI|976910408|GB|LEKV01003857.1|	43207	S1_357570082
GI|976910408|GB|LEKV01003857.1|	43404	S1_357570279
GI|976910408|GB|LEKV01003857.1|	43457	S1_357570332
GI|976910411|GB|LEKV01003856.1|	115480	S1_357509612
GI|976910458|GB|LEKV01003852.1|	135409	S1_356637214
GI|976910458|GB|LEKV01003852.1|	135843	S1_356637648
GI|976910458|GB|LEKV01003852.1|	135845	S1_356637650
GI|976910458|GB|LEKV01003852.1|	135893	S1_356637698
GI|976910484|GB|LEKV01003851.1|	43599	S1_356193793
GI|976910484|GB|LEKV01003851.1|	43604	S1_356193798
GI|976910484|GB|LEKV01003851.1|	45298	S1_356195492
GI|976910484|GB|LEKV01003851.1|	121402	S1_356271596
GI|976910484|GB|LEKV01003851.1|	121642	S1_356271836
GI|976910521|GB|LEKV01003848.1|	151771	S1_355641094
GI|976910543|GB|LEKV01003847.1|	59417	S1_355417010
GI|976910543|GB|LEKV01003847.1|	59420	S1_355417013
GI|976910543|GB|LEKV01003847.1|	59426	S1_355417019
GI|976910543|GB|LEKV01003847.1|	59583	S1_355417176
GI|976910543|GB|LEKV01003847.1|	59597	S1_355417190
GI|976910543|GB|LEKV01003847.1|	59636	S1_355417229
GI|976910543|GB|LEKV01003847.1|	59638	S1_355417231
GI|976910555|GB|LEKV01003846.1|	328288	S1_355139163
GI|976910555|GB|LEKV01003846.1|	402732	S1_355213607
GI|976910555|GB|LEKV01003846.1|	402762	S1_355213637
GI|976910555|GB|LEKV01003846.1|	403248	S1_355214123
GI|976910555|GB|LEKV01003846.1|	449721	S1_355260596
GI|976910555|GB|LEKV01003846.1|	449744	S1_355260619
GI|976910555|GB|LEKV01003846.1|	449764	S1_355260639
GI|976910603|GB|LEKV01003841.1|	19289	S1_354484939
GI|976910614|GB|LEKV01003840.1|	118196	S1_354274468
GI|976910614|GB|LEKV01003840.1|	118353	S1_354274625
GI|976910614|GB|LEKV01003840.1|	125932	S1_354282204
GI|976910614|GB|LEKV01003840.1|	165927	S1_354322199
GI|976910614|GB|LEKV01003840.1|	165939	S1_354322211
GI|976910614|GB|LEKV01003840.1|	165967	S1_354322239
GI|976910654|GB|LEKV01003838.1|	14293	S1_353813506
GI|976910654|GB|LEKV01003838.1|	14298	S1_353813511
GI|976910654|GB|LEKV01003838.1|	14299	S1_353813512
GI|976910654|GB|LEKV01003838.1|	37079	S1_353836292
GI|976910654|GB|LEKV01003838.1|	37094	S1_353836307
GI|976910654|GB|LEKV01003838.1|	37143	S1_353836356
GI|976910654|GB|LEKV01003838.1|	37180	S1_353836393
GI|976910654|GB|LEKV01003838.1|	37181	S1_353836394
GI|976910654|GB|LEKV01003838.1|	37553	S1_353836766
GI|976910654|GB|LEKV01003838.1|	37561	S1_353836774
GI|976910654|GB|LEKV01003838.1|	37576	S1_353836789
GI|976910673|GB|LEKV01003834.1|	148417	S1_353372708
GI|976910673|GB|LEKV01003834.1|	148532	S1_353372823
GI|976910673|GB|LEKV01003834.1|	148561	S1_353372852
GI|976910673|GB|LEKV01003834.1|	148575	S1_353372866
GI|976910742|GB|LEKV01003832.1|	74411	S1_352592533
GI|976910742|GB|LEKV01003832.1|	278206	S1_352796328
GI|976910742|GB|LEKV01003832.1|	278213	S1_352796335
GI|976910742|GB|LEKV01003832.1|	278217	S1_352796339
GI|976910742|GB|LEKV01003832.1|	278238	S1_352796360
GI|976910742|GB|LEKV01003832.1|	278387	S1_352796509
GI|976910742|GB|LEKV01003832.1|	278388	S1_352796510
GI|976910742|GB|LEKV01003832.1|	278389	S1_352796511
GI|976910772|GB|LEKV01003831.1|	61251	S1_351706081
GI|976910772|GB|LEKV01003831.1|	117238	S1_351762068
GI|976910772|GB|LEKV01003831.1|	137049	S1_351781879
GI|976910772|GB|LEKV01003831.1|	137327	S1_351782157
GI|976910772|GB|LEKV01003831.1|	431884	S1_352076714
GI|976910772|GB|LEKV01003831.1|	431885	S1_352076715
GI|976910772|GB|LEKV01003831.1|	576332	S1_352221162
GI|976910862|GB|LEKV01003826.1|	19372	S1_351286700
GI|976910862|GB|LEKV01003826.1|	19390	S1_351286718
GI|976910862|GB|LEKV01003826.1|	19424	S1_351286752
GI|976910862|GB|LEKV01003826.1|	31058	S1_351298386
GI|976910873|GB|LEKV01003825.1|	89274	S1_350907420
GI|976910873|GB|LEKV01003825.1|	124120	S1_350942266
GI|976910873|GB|LEKV01003825.1|	124121	S1_350942267
GI|976910873|GB|LEKV01003825.1|	244282	S1_351062428
GI|976910873|GB|LEKV01003825.1|	244658	S1_351062804
GI|976910873|GB|LEKV01003825.1|	386767	S1_351204913
GI|976910910|GB|LEKV01003824.1|	608741	S1_350478465
GI|976910910|GB|LEKV01003824.1|	608742	S1_350478466
GI|976910981|GB|LEKV01003823.1|	137719	S1_349811621
GI|976910981|GB|LEKV01003823.1|	137729	S1_349811631
GI|976910981|GB|LEKV01003823.1|	137735	S1_349811637
GI|976910981|GB|LEKV01003823.1|	137758	S1_349811660
GI|976910981|GB|LEKV01003823.1|	137761	S1_349811663
GI|976910981|GB|LEKV01003823.1|	137762	S1_349811664
GI|976910981|GB|LEKV01003823.1|	137767	S1_349811669
GI|976910999|GB|LEKV01003822.1|	105934	S1_349513578
GI|976910999|GB|LEKV01003822.1|	133246	S1_349540890
GI|976910999|GB|LEKV01003822.1|	133251	S1_349540895
GI|976911025|GB|LEKV01003821.1|	80478	S1_349021464
GI|976911025|GB|LEKV01003821.1|	80498	S1_349021484
GI|976911025|GB|LEKV01003821.1|	232377	S1_349173363
GI|976911025|GB|LEKV01003821.1|	232378	S1_349173364
GI|976911072|GB|LEKV01003819.1|	127344	S1_348178440
GI|976911134|GB|LEKV01003818.1|	263834	S1_347859845
GI|976911134|GB|LEKV01003818.1|	264427	S1_347860438
GI|976911134|GB|LEKV01003818.1|	264435	S1_347860446
GI|976911163|GB|LEKV01003817.1|	267321	S1_347411017
GI|976911163|GB|LEKV01003817.1|	267337	S1_347411033
GI|976911163|GB|LEKV01003817.1|	267351	S1_347411047
GI|976911163|GB|LEKV01003817.1|	336865	S1_347480561
GI|976911163|GB|LEKV01003817.1|	374732	S1_347518428
GI|976911163|GB|LEKV01003817.1|	374733	S1_347518429
GI|976911203|GB|LEKV01003816.1|	137643	S1_347049392
GI|976911203|GB|LEKV01003816.1|	137662	S1_347049411
GI|976911203|GB|LEKV01003816.1|	137888	S1_347049637
GI|976911230|GB|LEKV01003815.1|	106008	S1_346439929
GI|976911230|GB|LEKV01003815.1|	106288	S1_346440209
GI|976911230|GB|LEKV01003815.1|	129311	S1_346463232
GI|976911230|GB|LEKV01003815.1|	129312	S1_346463233
GI|976911230|GB|LEKV01003815.1|	416089	S1_346750010
GI|976911230|GB|LEKV01003815.1|	416090	S1_346750011
GI|976911230|GB|LEKV01003815.1|	416102	S1_346750023
GI|976911230|GB|LEKV01003815.1|	416104	S1_346750025
GI|976911230|GB|LEKV01003815.1|	416115	S1_346750036
GI|976911230|GB|LEKV01003815.1|	416118	S1_346750039
GI|976911230|GB|LEKV01003815.1|	416126	S1_346750047
GI|976911230|GB|LEKV01003815.1|	416127	S1_346750048
GI|976911230|GB|LEKV01003815.1|	416131	S1_346750052
GI|976911230|GB|LEKV01003815.1|	416139	S1_346750060
GI|976911230|GB|LEKV01003815.1|	416143	S1_346750064
GI|976911230|GB|LEKV01003815.1|	416144	S1_346750065
GI|976911230|GB|LEKV01003815.1|	416145	S1_346750066
GI|976911230|GB|LEKV01003815.1|	416149	S1_346750070
GI|976911230|GB|LEKV01003815.1|	416150	S1_346750071
GI|976911230|GB|LEKV01003815.1|	416151	S1_346750072
GI|976911230|GB|LEKV01003815.1|	416152	S1_346750073
GI|976911230|GB|LEKV01003815.1|	416153	S1_346750074
GI|976911230|GB|LEKV01003815.1|	416159	S1_346750080
GI|976911230|GB|LEKV01003815.1|	452586	S1_346786507
GI|976911230|GB|LEKV01003815.1|	452587	S1_346786508
GI|976911230|GB|LEKV01003815.1|	522717	S1_346856638
GI|976911230|GB|LEKV01003815.1|	522718	S1_346856639
GI|976911230|GB|LEKV01003815.1|	522757	S1_346856678
GI|976911230|GB|LEKV01003815.1|	527443	S1_346861364
GI|976911230|GB|LEKV01003815.1|	527447	S1_346861368
GI|976911230|GB|LEKV01003815.1|	527476	S1_346861397
GI|976911230|GB|LEKV01003815.1|	527480	S1_346861401
GI|976911230|GB|LEKV01003815.1|	527481	S1_346861402
GI|976911230|GB|LEKV01003815.1|	527586	S1_346861507
GI|976911230|GB|LEKV01003815.1|	527616	S1_346861537
GI|976911230|GB|LEKV01003815.1|	527618	S1_346861539
GI|976911298|GB|LEKV01003814.1|	319343	S1_346119116
GI|976911298|GB|LEKV01003814.1|	319365	S1_346119138
GI|976911298|GB|LEKV01003814.1|	446062	S1_346245835
GI|976911298|GB|LEKV01003814.1|	446315	S1_346246088
GI|976911395|GB|LEKV01003811.1|	69497	S1_345141437
GI|976911417|GB|LEKV01003810.1|	24926	S1_344653722
GI|976911417|GB|LEKV01003810.1|	24941	S1_344653737
GI|976911417|GB|LEKV01003810.1|	24943	S1_344653739
GI|976911417|GB|LEKV01003810.1|	32712	S1_344661508
GI|976911417|GB|LEKV01003810.1|	32723	S1_344661519
GI|976911417|GB|LEKV01003810.1|	32754	S1_344661550
GI|976911417|GB|LEKV01003810.1|	32761	S1_344661557
GI|976911417|GB|LEKV01003810.1|	77377	S1_344706173
GI|976911417|GB|LEKV01003810.1|	78753	S1_344707549
GI|976911417|GB|LEKV01003810.1|	79112	S1_344707908
GI|976911417|GB|LEKV01003810.1|	274299	S1_344903095
GI|976911448|GB|LEKV01003809.1|	101378	S1_344139107
GI|976911448|GB|LEKV01003809.1|	101392	S1_344139121
GI|976911448|GB|LEKV01003809.1|	101985	S1_344139714
GI|976911448|GB|LEKV01003809.1|	108972	S1_344146701
GI|976911448|GB|LEKV01003809.1|	108994	S1_344146723
GI|976911448|GB|LEKV01003809.1|	216645	S1_344254374
GI|976911524|GB|LEKV01003806.1|	57802	S1_343134146
GI|976911524|GB|LEKV01003806.1|	58718	S1_343135062
GI|976911524|GB|LEKV01003806.1|	58734	S1_343135078
GI|976911524|GB|LEKV01003806.1|	65389	S1_343141733
GI|976911524|GB|LEKV01003806.1|	65390	S1_343141734
GI|976911524|GB|LEKV01003806.1|	77367	S1_343153711
GI|976911524|GB|LEKV01003806.1|	77911	S1_343154255
GI|976911524|GB|LEKV01003806.1|	78002	S1_343154346
GI|976911524|GB|LEKV01003806.1|	365545	S1_343441889
GI|976911524|GB|LEKV01003806.1|	365901	S1_343442245
GI|976911524|GB|LEKV01003806.1|	366208	S1_343442552
GI|976911524|GB|LEKV01003806.1|	391183	S1_343467527
GI|976911524|GB|LEKV01003806.1|	391213	S1_343467557
GI|976911524|GB|LEKV01003806.1|	548342	S1_343624686
GI|976911581|GB|LEKV01003805.1|	188964	S1_342840354
GI|976911581|GB|LEKV01003805.1|	248700	S1_342900090
GI|976911581|GB|LEKV01003805.1|	248701	S1_342900091
GI|976911581|GB|LEKV01003805.1|	297927	S1_342949317
GI|976911618|GB|LEKV01003804.1|	209805	S1_342621877
GI|976911635|GB|LEKV01003803.1|	153611	S1_342182641
GI|976911635|GB|LEKV01003803.1|	153617	S1_342182647
GI|976911635|GB|LEKV01003803.1|	153985	S1_342183015
GI|976911635|GB|LEKV01003803.1|	153989	S1_342183019
GI|976911635|GB|LEKV01003803.1|	330711	S1_342359741
GI|976911635|GB|LEKV01003803.1|	330826	S1_342359856
GI|976911635|GB|LEKV01003803.1|	330975	S1_342360005
GI|976911661|GB|LEKV01003802.1|	95537	S1_341854944
GI|976911661|GB|LEKV01003802.1|	234715	S1_341994122
GI|976911661|GB|LEKV01003802.1|	234716	S1_341994123
GI|976911661|GB|LEKV01003802.1|	234756	S1_341994163
GI|976911682|GB|LEKV01003801.1|	146449	S1_341186529
GI|976911682|GB|LEKV01003801.1|	165296	S1_341205376
GI|976911682|GB|LEKV01003801.1|	224634	S1_341264714
GI|976911682|GB|LEKV01003801.1|	224639	S1_341264719
GI|976911682|GB|LEKV01003801.1|	224648	S1_341264728
GI|976911682|GB|LEKV01003801.1|	224652	S1_341264732
GI|976911682|GB|LEKV01003801.1|	224654	S1_341264734
GI|976911682|GB|LEKV01003801.1|	224660	S1_341264740
GI|976911682|GB|LEKV01003801.1|	224661	S1_341264741
GI|976911682|GB|LEKV01003801.1|	224664	S1_341264744
GI|976911682|GB|LEKV01003801.1|	224667	S1_341264747
GI|976911682|GB|LEKV01003801.1|	224672	S1_341264752
GI|976911682|GB|LEKV01003801.1|	224678	S1_341264758
GI|976911682|GB|LEKV01003801.1|	224681	S1_341264761
GI|976911682|GB|LEKV01003801.1|	224683	S1_341264763
GI|976911682|GB|LEKV01003801.1|	224687	S1_341264767
GI|976911682|GB|LEKV01003801.1|	224688	S1_341264768
GI|976911682|GB|LEKV01003801.1|	273642	S1_341313722
GI|976911682|GB|LEKV01003801.1|	273681	S1_341313761
GI|976911728|GB|LEKV01003800.1|	26690	S1_340619377
GI|976911728|GB|LEKV01003800.1|	27074	S1_340619761
GI|976911728|GB|LEKV01003800.1|	27117	S1_340619804
GI|976911728|GB|LEKV01003800.1|	27141	S1_340619828
GI|976911728|GB|LEKV01003800.1|	83675	S1_340676362
GI|976911757|GB|LEKV01003799.1|	90353	S1_340406289
GI|976911757|GB|LEKV01003799.1|	123160	S1_340439096
GI|976911757|GB|LEKV01003799.1|	123463	S1_340439399
GI|976911771|GB|LEKV01003798.1|	345266	S1_340109893
GI|976911771|GB|LEKV01003798.1|	345267	S1_340109894
GI|976911818|GB|LEKV01003795.1|	110534	S1_339095559
GI|976911818|GB|LEKV01003795.1|	110570	S1_339095595
GI|976911818|GB|LEKV01003795.1|	561009	S1_339546034
GI|976911818|GB|LEKV01003795.1|	609349	S1_339594374
GI|976911818|GB|LEKV01003795.1|	609387	S1_339594412
GI|976911818|GB|LEKV01003795.1|	620086	S1_339605111
GI|976911818|GB|LEKV01003795.1|	624597	S1_339609622
GI|976911889|GB|LEKV01003792.1|	61185	S1_338438088
GI|976911921|GB|LEKV01003790.1|	33820	S1_337974254
GI|976911945|GB|LEKV01003788.1|	48682	S1_337611301
GI|976911945|GB|LEKV01003788.1|	68592	S1_337631211
GI|976911945|GB|LEKV01003788.1|	68938	S1_337631557
GI|976911945|GB|LEKV01003788.1|	68939	S1_337631558
GI|976911962|GB|LEKV01003786.1|	85033	S1_337113099
GI|976912007|GB|LEKV01003780.1|	80596	S1_336363065
GI|976912007|GB|LEKV01003780.1|	80625	S1_336363094
GI|976912007|GB|LEKV01003780.1|	80650	S1_336363119
GI|976912016|GB|LEKV01003777.1|	43420	S1_335949643
GI|976912016|GB|LEKV01003777.1|	43434	S1_335949657
GI|976912016|GB|LEKV01003777.1|	43443	S1_335949666
GI|976912016|GB|LEKV01003777.1|	43462	S1_335949685
GI|976912016|GB|LEKV01003777.1|	43470	S1_335949693
GI|976912030|GB|LEKV01003774.1|	45168	S1_335323617
GI|976912030|GB|LEKV01003774.1|	45203	S1_335323652
GI|976912030|GB|LEKV01003774.1|	45213	S1_335323662
GI|976912043|GB|LEKV01003772.1|	69760	S1_335176069
GI|976912089|GB|LEKV01003764.1|	88384	S1_333789678
GI|976912145|GB|LEKV01003743.1|	5709	S1_332141425
GI|976912145|GB|LEKV01003743.1|	5717	S1_332141433
GI|976912145|GB|LEKV01003743.1|	5719	S1_332141435
GI|976912145|GB|LEKV01003743.1|	5724	S1_332141440
GI|976912145|GB|LEKV01003743.1|	5726	S1_332141442
GI|976912145|GB|LEKV01003743.1|	5727	S1_332141443
GI|976912145|GB|LEKV01003743.1|	5739	S1_332141455
GI|976912145|GB|LEKV01003743.1|	5740	S1_332141456
GI|976912145|GB|LEKV01003743.1|	5760	S1_332141476
GI|976912145|GB|LEKV01003743.1|	5883	S1_332141599
GI|976912229|GB|LEKV01003705.1|	15263	S1_329672463
GI|976912229|GB|LEKV01003705.1|	15340	S1_329672540
GI|976912229|GB|LEKV01003705.1|	15347	S1_329672547
GI|976912229|GB|LEKV01003705.1|	24990	S1_329682190
GI|976912252|GB|LEKV01003694.1|	32009	S1_329234103
GI|976912252|GB|LEKV01003694.1|	32014	S1_329234108
GI|976912252|GB|LEKV01003694.1|	32031	S1_329234125
GI|976912261|GB|LEKV01003689.1|	47305	S1_328994248
GI|976912261|GB|LEKV01003689.1|	47308	S1_328994251
GI|976912261|GB|LEKV01003689.1|	47312	S1_328994255
GI|976912261|GB|LEKV01003689.1|	47313	S1_328994256
GI|976912261|GB|LEKV01003689.1|	47350	S1_328994293
GI|976912318|GB|LEKV01003663.1|	5621	S1_327758434
GI|976912350|GB|LEKV01003647.1|	6902	S1_326553980
GI|976912350|GB|LEKV01003647.1|	6919	S1_326553997
GI|976912350|GB|LEKV01003647.1|	6938	S1_326554016
GI|976912350|GB|LEKV01003647.1|	6951	S1_326554029
GI|976912350|GB|LEKV01003647.1|	6952	S1_326554030
GI|976912350|GB|LEKV01003647.1|	7064	S1_326554142
GI|976912350|GB|LEKV01003647.1|	7077	S1_326554155
GI|976912350|GB|LEKV01003647.1|	7088	S1_326554166
GI|976912350|GB|LEKV01003647.1|	7116	S1_326554194
GI|976912350|GB|LEKV01003647.1|	140946	S1_326688024
GI|976912387|GB|LEKV01003642.1|	133983	S1_325992424
GI|976912387|GB|LEKV01003642.1|	133984	S1_325992425
GI|976912421|GB|LEKV01003641.1|	517797	S1_325730829
GI|976912483|GB|LEKV01003640.1|	174967	S1_324761409
GI|976912483|GB|LEKV01003640.1|	174996	S1_324761438
GI|976912483|GB|LEKV01003640.1|	305899	S1_324892341
GI|976912483|GB|LEKV01003640.1|	305914	S1_324892356
GI|976912483|GB|LEKV01003640.1|	305916	S1_324892358
GI|976912483|GB|LEKV01003640.1|	305927	S1_324892369
GI|976912483|GB|LEKV01003640.1|	305933	S1_324892375
GI|976912483|GB|LEKV01003640.1|	360012	S1_324946454
GI|976912483|GB|LEKV01003640.1|	451300	S1_325037742
GI|976912483|GB|LEKV01003640.1|	451506	S1_325037948
GI|976912483|GB|LEKV01003640.1|	451531	S1_325037973
GI|976912483|GB|LEKV01003640.1|	452945	S1_325039387
GI|976912483|GB|LEKV01003640.1|	452956	S1_325039398
GI|976912483|GB|LEKV01003640.1|	452992	S1_325039434
GI|976912540|GB|LEKV01003638.1|	373874	S1_324275602
GI|976912540|GB|LEKV01003638.1|	394620	S1_324296348
GI|976912581|GB|LEKV01003637.1|	580502	S1_323451782
GI|976912581|GB|LEKV01003637.1|	580503	S1_323451783
GI|976912581|GB|LEKV01003637.1|	580511	S1_323451791
GI|976912581|GB|LEKV01003637.1|	580518	S1_323451798
GI|976912581|GB|LEKV01003637.1|	580530	S1_323451810
GI|976912581|GB|LEKV01003637.1|	580531	S1_323451811
GI|976912581|GB|LEKV01003637.1|	580534	S1_323451814
GI|976912702|GB|LEKV01003634.1|	157976	S1_322317908
GI|976912702|GB|LEKV01003634.1|	158534	S1_322318466
GI|976912702|GB|LEKV01003634.1|	158559	S1_322318491
GI|976912702|GB|LEKV01003634.1|	158601	S1_322318533
GI|976912702|GB|LEKV01003634.1|	247686	S1_322407618
GI|976912702|GB|LEKV01003634.1|	247742	S1_322407674
GI|976912702|GB|LEKV01003634.1|	247908	S1_322407840
GI|976912702|GB|LEKV01003634.1|	247924	S1_322407856
GI|976912739|GB|LEKV01003630.1|	68299	S1_321646372
GI|976912739|GB|LEKV01003630.1|	68300	S1_321646373
GI|976912739|GB|LEKV01003630.1|	68301	S1_321646374
GI|976912792|GB|LEKV01003628.1|	25834	S1_321369130
GI|976912792|GB|LEKV01003628.1|	26116	S1_321369412
GI|976912792|GB|LEKV01003628.1|	26120	S1_321369416
GI|976912792|GB|LEKV01003628.1|	26329	S1_321369625
GI|976912799|GB|LEKV01003627.1|	52010	S1_321293447
GI|976912810|GB|LEKV01003625.1|	15570	S1_321013400
GI|976912810|GB|LEKV01003625.1|	15622	S1_321013452
GI|976912817|GB|LEKV01003624.1|	137037	S1_320957550
GI|976912817|GB|LEKV01003624.1|	137047	S1_320957560
GI|976912817|GB|LEKV01003624.1|	137051	S1_320957564
GI|976912854|GB|LEKV01003618.1|	40501	S1_320284398
GI|976912866|GB|LEKV01003612.1|	191085	S1_319967311
GI|976912891|GB|LEKV01003608.1|	33579	S1_319610925
GI|976912896|GB|LEKV01003607.1|	126868	S1_319366038
GI|976912896|GB|LEKV01003607.1|	126883	S1_319366053
GI|976912896|GB|LEKV01003607.1|	225119	S1_319464289
GI|976912896|GB|LEKV01003607.1|	225120	S1_319464290
GI|976912896|GB|LEKV01003607.1|	225121	S1_319464291
GI|976912896|GB|LEKV01003607.1|	225122	S1_319464292
GI|976912896|GB|LEKV01003607.1|	225132	S1_319464302
GI|976912978|GB|LEKV01003571.1|	81313	S1_317422563
GI|976912978|GB|LEKV01003571.1|	81586	S1_317422836
GI|976912978|GB|LEKV01003571.1|	81592	S1_317422842
GI|976912978|GB|LEKV01003571.1|	81621	S1_317422871
GI|976912978|GB|LEKV01003571.1|	81623	S1_317422873
GI|976912993|GB|LEKV01003563.1|	82332	S1_316911774
GI|976913173|GB|LEKV01003483.1|	60887	S1_312414483
GI|976913173|GB|LEKV01003483.1|	60888	S1_312414484
GI|976913173|GB|LEKV01003483.1|	60889	S1_312414485
GI|976913277|GB|LEKV01003440.1|	27285	S1_309879407
GI|976913277|GB|LEKV01003440.1|	27839	S1_309879961
GI|976913277|GB|LEKV01003440.1|	27861	S1_309879983
GI|976913287|GB|LEKV01003439.1|	212260	S1_309796752
GI|976913287|GB|LEKV01003439.1|	212262	S1_309796754
GI|976913287|GB|LEKV01003439.1|	230234	S1_309814726
GI|976913287|GB|LEKV01003439.1|	230272	S1_309814764
GI|976913312|GB|LEKV01003437.1|	127818	S1_309050536
GI|976913312|GB|LEKV01003437.1|	154763	S1_309077481
GI|976913312|GB|LEKV01003437.1|	154979	S1_309077697
GI|976913312|GB|LEKV01003437.1|	286397	S1_309209115
GI|976913344|GB|LEKV01003431.1|	101893	S1_308492278
GI|976913350|GB|LEKV01003430.1|	22973	S1_308263274
GI|976913350|GB|LEKV01003430.1|	22974	S1_308263275
GI|976913350|GB|LEKV01003430.1|	23024	S1_308263325
GI|976913350|GB|LEKV01003430.1|	23030	S1_308263331
GI|976913422|GB|LEKV01003421.1|	33618	S1_306941141
GI|976913422|GB|LEKV01003421.1|	33639	S1_306941162
GI|976913435|GB|LEKV01003419.1|	73296	S1_306697768
GI|976913435|GB|LEKV01003419.1|	73323	S1_306697795
GI|976913447|GB|LEKV01003417.1|	279808	S1_306392988
GI|976913447|GB|LEKV01003417.1|	279809	S1_306392989
GI|976913447|GB|LEKV01003417.1|	279811	S1_306392991
GI|976913447|GB|LEKV01003417.1|	279837	S1_306393017
GI|976913447|GB|LEKV01003417.1|	279871	S1_306393051
GI|976913447|GB|LEKV01003417.1|	279874	S1_306393054
GI|976913447|GB|LEKV01003417.1|	292281	S1_306405461
GI|976913492|GB|LEKV01003414.1|	248458	S1_305867876
GI|976913492|GB|LEKV01003414.1|	248459	S1_305867877
GI|976913492|GB|LEKV01003414.1|	316480	S1_305935898
GI|976913492|GB|LEKV01003414.1|	316487	S1_305935905
GI|976913526|GB|LEKV01003413.1|	53275	S1_305112105
GI|976913526|GB|LEKV01003413.1|	53276	S1_305112106
GI|976913526|GB|LEKV01003413.1|	53333	S1_305112163
GI|976913526|GB|LEKV01003413.1|	325118	S1_305383948
GI|976913526|GB|LEKV01003413.1|	382895	S1_305441725
GI|976913526|GB|LEKV01003413.1|	451648	S1_305510478
GI|976913526|GB|LEKV01003413.1|	491024	S1_305549854
GI|976913526|GB|LEKV01003413.1|	491053	S1_305549883
GI|976913609|GB|LEKV01003409.1|	225378	S1_304696454
GI|976913609|GB|LEKV01003409.1|	225657	S1_304696733
GI|976913609|GB|LEKV01003409.1|	226374	S1_304697450
GI|976913609|GB|LEKV01003409.1|	226388	S1_304697464
GI|976913641|GB|LEKV01003407.1|	47520	S1_304422798
GI|976913641|GB|LEKV01003407.1|	47523	S1_304422801
GI|976913641|GB|LEKV01003407.1|	47772	S1_304423050
GI|976913649|GB|LEKV01003406.1|	6692	S1_304086366
GI|976913649|GB|LEKV01003406.1|	6848	S1_304086522
GI|976913649|GB|LEKV01003406.1|	6879	S1_304086553
GI|976913666|GB|LEKV01003405.1|	141971	S1_304003682
GI|976913666|GB|LEKV01003405.1|	148735	S1_304010446
GI|976913666|GB|LEKV01003405.1|	148744	S1_304010455
GI|976913666|GB|LEKV01003405.1|	148760	S1_304010471
GI|976913666|GB|LEKV01003405.1|	148991	S1_304010702
GI|976913666|GB|LEKV01003405.1|	200301	S1_304062012
GI|976913666|GB|LEKV01003405.1|	200319	S1_304062030
GI|976913666|GB|LEKV01003405.1|	200350	S1_304062061
GI|976913666|GB|LEKV01003405.1|	200352	S1_304062063
GI|976913666|GB|LEKV01003405.1|	200353	S1_304062064
GI|976913682|GB|LEKV01003404.1|	64499	S1_303746935
GI|976913682|GB|LEKV01003404.1|	64650	S1_303747086
GI|976913682|GB|LEKV01003404.1|	64651	S1_303747087
GI|976913702|GB|LEKV01003403.1|	65856	S1_302647986
GI|976913702|GB|LEKV01003403.1|	336479	S1_302918609
GI|976913702|GB|LEKV01003403.1|	336496	S1_302918626
GI|976913702|GB|LEKV01003403.1|	336497	S1_302918627
GI|976913702|GB|LEKV01003403.1|	336502	S1_302918632
GI|976913702|GB|LEKV01003403.1|	336514	S1_302918644
GI|976913702|GB|LEKV01003403.1|	336690	S1_302918820
GI|976913702|GB|LEKV01003403.1|	336728	S1_302918858
GI|976913702|GB|LEKV01003403.1|	796075	S1_303378205
GI|976913702|GB|LEKV01003403.1|	811651	S1_303393781
GI|976913702|GB|LEKV01003403.1|	811671	S1_303393801
GI|976913702|GB|LEKV01003403.1|	815304	S1_303397434
GI|976913702|GB|LEKV01003403.1|	815310	S1_303397440
GI|976913702|GB|LEKV01003403.1|	835676	S1_303417806
GI|976913702|GB|LEKV01003403.1|	835708	S1_303417838
GI|976913785|GB|LEKV01003401.1|	88112	S1_302246513
GI|976913785|GB|LEKV01003401.1|	390064	S1_302548465
GI|976913785|GB|LEKV01003401.1|	390068	S1_302548469
GI|976913837|GB|LEKV01003399.1|	83128	S1_301748145
GI|976913837|GB|LEKV01003399.1|	83139	S1_301748156
GI|976913837|GB|LEKV01003399.1|	83144	S1_301748161
GI|976913837|GB|LEKV01003399.1|	83163	S1_301748180
GI|976913837|GB|LEKV01003399.1|	83249	S1_301748266
GI|976913837|GB|LEKV01003399.1|	83265	S1_301748282
GI|976913837|GB|LEKV01003399.1|	83266	S1_301748283
GI|976913837|GB|LEKV01003399.1|	83267	S1_301748284
GI|976913837|GB|LEKV01003399.1|	83272	S1_301748289
GI|976913857|GB|LEKV01003398.1|	110506	S1_300686876
GI|976913857|GB|LEKV01003398.1|	110555	S1_300686925
GI|976913857|GB|LEKV01003398.1|	110556	S1_300686926
GI|976913857|GB|LEKV01003398.1|	181632	S1_300758002
GI|976913857|GB|LEKV01003398.1|	183018	S1_300759388
GI|976913857|GB|LEKV01003398.1|	580701	S1_301157071
GI|976913857|GB|LEKV01003398.1|	666674	S1_301243044
GI|976913944|GB|LEKV01003397.1|	130634	S1_300484105
GI|976913944|GB|LEKV01003397.1|	130663	S1_300484134
GI|976913944|GB|LEKV01003397.1|	172348	S1_300525819
GI|976913944|GB|LEKV01003397.1|	172675	S1_300526146
GI|976913961|GB|LEKV01003396.1|	304202	S1_300270464
GI|976913994|GB|LEKV01003395.1|	383986	S1_299928430
GI|976913994|GB|LEKV01003395.1|	383997	S1_299928441
GI|976914034|GB|LEKV01003393.1|	319534	S1_299478716
GI|976914034|GB|LEKV01003393.1|	319592	S1_299478774
GI|976914034|GB|LEKV01003393.1|	319902	S1_299479084
GI|976914034|GB|LEKV01003393.1|	319907	S1_299479089
GI|976914034|GB|LEKV01003393.1|	323276	S1_299482458
GI|976914034|GB|LEKV01003393.1|	323279	S1_299482461
GI|976914034|GB|LEKV01003393.1|	323280	S1_299482462
GI|976914034|GB|LEKV01003393.1|	323282	S1_299482464
GI|976914034|GB|LEKV01003393.1|	323285	S1_299482467
GI|976914034|GB|LEKV01003393.1|	323623	S1_299482805
GI|976914034|GB|LEKV01003393.1|	325477	S1_299484659
GI|976914034|GB|LEKV01003393.1|	325478	S1_299484660
GI|976914034|GB|LEKV01003393.1|	325498	S1_299484680
GI|976914034|GB|LEKV01003393.1|	325503	S1_299484685
GI|976914034|GB|LEKV01003393.1|	325504	S1_299484686
GI|976914054|GB|LEKV01003392.1|	49843	S1_299155930
GI|976914061|GB|LEKV01003391.1|	144796	S1_298785754
GI|976914061|GB|LEKV01003391.1|	144807	S1_298785765
GI|976914061|GB|LEKV01003391.1|	144810	S1_298785768
GI|976914061|GB|LEKV01003391.1|	144815	S1_298785773
GI|976914061|GB|LEKV01003391.1|	144821	S1_298785779
GI|976914061|GB|LEKV01003391.1|	144834	S1_298785792
GI|976914061|GB|LEKV01003391.1|	149357	S1_298790315
GI|976914061|GB|LEKV01003391.1|	149364	S1_298790322
GI|976914061|GB|LEKV01003391.1|	355759	S1_298996717
GI|976914061|GB|LEKV01003391.1|	391730	S1_299032688
GI|976914106|GB|LEKV01003390.1|	1558	S1_297462850
GI|976914106|GB|LEKV01003390.1|	1570	S1_297462862
GI|976914106|GB|LEKV01003390.1|	1577	S1_297462869
GI|976914106|GB|LEKV01003390.1|	1583	S1_297462875
GI|976914106|GB|LEKV01003390.1|	1848	S1_297463140
GI|976914106|GB|LEKV01003390.1|	334999	S1_297796291
GI|976914106|GB|LEKV01003390.1|	335028	S1_297796320
GI|976914106|GB|LEKV01003390.1|	335036	S1_297796328
GI|976914106|GB|LEKV01003390.1|	356714	S1_297818006
GI|976914106|GB|LEKV01003390.1|	356747	S1_297818039
GI|976914106|GB|LEKV01003390.1|	442053	S1_297903345
GI|976914106|GB|LEKV01003390.1|	442054	S1_297903346
GI|976914106|GB|LEKV01003390.1|	442058	S1_297903350
GI|976914106|GB|LEKV01003390.1|	442059	S1_297903351
GI|976914106|GB|LEKV01003390.1|	442061	S1_297903353
GI|976914106|GB|LEKV01003390.1|	442110	S1_297903402
GI|976914106|GB|LEKV01003390.1|	465786	S1_297927078
GI|976914106|GB|LEKV01003390.1|	466169	S1_297927461
GI|976914106|GB|LEKV01003390.1|	466783	S1_297928075
GI|976914106|GB|LEKV01003390.1|	516731	S1_297978023
GI|976914106|GB|LEKV01003390.1|	1069568	S1_298530860
GI|976914106|GB|LEKV01003390.1|	1069574	S1_298530866
GI|976914106|GB|LEKV01003390.1|	1069589	S1_298530881
GI|976914205|GB|LEKV01003389.1|	9911	S1_297288543
GI|976914205|GB|LEKV01003389.1|	10500	S1_297289132
GI|976914205|GB|LEKV01003389.1|	10518	S1_297289150
GI|976914205|GB|LEKV01003389.1|	10534	S1_297289166
GI|976914205|GB|LEKV01003389.1|	19691	S1_297298323
GI|976914220|GB|LEKV01003388.1|	210550	S1_297229305
GI|976914255|GB|LEKV01003385.1|	42332	S1_296518582
GI|976914255|GB|LEKV01003385.1|	42506	S1_296518756
GI|976914255|GB|LEKV01003385.1|	139878	S1_296616128
GI|976914255|GB|LEKV01003385.1|	144177	S1_296620427
GI|976914255|GB|LEKV01003385.1|	144198	S1_296620448
GI|976914255|GB|LEKV01003385.1|	146034	S1_296622284
GI|976914255|GB|LEKV01003385.1|	146035	S1_296622285
GI|976914255|GB|LEKV01003385.1|	146037	S1_296622287
GI|976914255|GB|LEKV01003385.1|	146103	S1_296622353
GI|976914255|GB|LEKV01003385.1|	310180	S1_296786430
GI|976914283|GB|LEKV01003382.1|	178925	S1_296337249
GI|976914283|GB|LEKV01003382.1|	178935	S1_296337259
GI|976914303|GB|LEKV01003381.1|	155916	S1_296103794
GI|976914320|GB|LEKV01003378.1|	57695	S1_295844803
GI|976914320|GB|LEKV01003378.1|	57726	S1_295844834
GI|976914320|GB|LEKV01003378.1|	57845	S1_295844953
GI|976914320|GB|LEKV01003378.1|	57850	S1_295844958
GI|976914320|GB|LEKV01003378.1|	57862	S1_295844970
GI|976914326|GB|LEKV01003377.1|	18828	S1_295648914
GI|976914326|GB|LEKV01003377.1|	18837	S1_295648923
GI|976914326|GB|LEKV01003377.1|	18839	S1_295648925
GI|976914326|GB|LEKV01003377.1|	21125	S1_295651211
GI|976914326|GB|LEKV01003377.1|	21167	S1_295651253
GI|976914326|GB|LEKV01003377.1|	89863	S1_295719949
GI|976914350|GB|LEKV01003373.1|	61447	S1_295177718
GI|976914363|GB|LEKV01003371.1|	33281	S1_294827930
GI|976914363|GB|LEKV01003371.1|	33286	S1_294827935
GI|976914363|GB|LEKV01003371.1|	33291	S1_294827940
GI|976914363|GB|LEKV01003371.1|	33306	S1_294827955
GI|976914377|GB|LEKV01003370.1|	228583	S1_294727908
GI|976914377|GB|LEKV01003370.1|	228588	S1_294727913
GI|976914377|GB|LEKV01003370.1|	232034	S1_294731359
GI|976914377|GB|LEKV01003370.1|	232088	S1_294731413
GI|976914377|GB|LEKV01003370.1|	232303	S1_294731628
GI|976914396|GB|LEKV01003368.1|	11913	S1_294434797
GI|976914423|GB|LEKV01003364.1|	50001	S1_293691419
GI|976914423|GB|LEKV01003364.1|	205760	S1_293847178
GI|976914423|GB|LEKV01003364.1|	340555	S1_293981973
GI|976914462|GB|LEKV01003359.1|	150652	S1_293251297
GI|976914462|GB|LEKV01003359.1|	150671	S1_293251316
GI|976914462|GB|LEKV01003359.1|	150697	S1_293251342
GI|976914462|GB|LEKV01003359.1|	197845	S1_293298490
GI|976914462|GB|LEKV01003359.1|	197846	S1_293298491
GI|976914462|GB|LEKV01003359.1|	197847	S1_293298492
GI|976914462|GB|LEKV01003359.1|	197888	S1_293298533
GI|976914462|GB|LEKV01003359.1|	197923	S1_293298568
GI|976914505|GB|LEKV01003350.1|	11617	S1_292251409
GI|976914505|GB|LEKV01003350.1|	22520	S1_292262312
GI|976914505|GB|LEKV01003350.1|	22534	S1_292262326
GI|976914515|GB|LEKV01003348.1|	50011	S1_292189476
GI|976914593|GB|LEKV01003301.1|	112896	S1_290132204
GI|976914630|GB|LEKV01003284.1|	47811	S1_289163981
GI|976914640|GB|LEKV01003280.1|	53965	S1_288851123
GI|976914640|GB|LEKV01003280.1|	53966	S1_288851124
GI|976914685|GB|LEKV01003256.1|	100254	S1_287342278
[truncated: 1,764 more rows]

## Sheet: Global artichoke dataset
Additional file 2B. Genomic position and ID number of SNPs of globe artichoke dataset, after filtering for minor allel frequency >5%, call rate >50%, HWE p-value >10-6
Scaffold/contig	Physical position	Marker ID
GI|976495470|GB|LEKV01013304.1|	373	S1_725690464
GI|976495470|GB|LEKV01013304.1|	880	S1_725690971
GI|976495569|GB|LEKV01013210.1|	966	S1_725573215
GI|976495608|GB|LEKV01013176.1|	293	S1_725528609
GI|976495608|GB|LEKV01013176.1|	299	S1_725528615
GI|976496212|GB|LEKV01012597.1|	926	S1_724719609
GI|976496212|GB|LEKV01012597.1|	970	S1_724719653
GI|976496212|GB|LEKV01012597.1|	1271	S1_724719954
GI|976496492|GB|LEKV01012330.1|	1172	S1_724301853
GI|976496866|GB|LEKV01011976.1|	150	S1_723680568
GI|976496866|GB|LEKV01011976.1|	151	S1_723680569
GI|976496873|GB|LEKV01011969.1|	1018	S1_723668417
GI|976496873|GB|LEKV01011969.1|	1028	S1_723668427
GI|976496873|GB|LEKV01011969.1|	1042	S1_723668441
GI|976497406|GB|LEKV01011477.1|	1636	S1_722632589
GI|976497406|GB|LEKV01011477.1|	1659	S1_722632612
GI|976497406|GB|LEKV01011477.1|	1682	S1_722632635
GI|976497406|GB|LEKV01011477.1|	1695	S1_722632648
GI|976517277|GB|LEKV01011177.1|	2470	S1_721732306
GI|976517277|GB|LEKV01011177.1|	2483	S1_721732319
GI|976517277|GB|LEKV01011177.1|	2499	S1_721732335
GI|976555916|GB|LEKV01010460.1|	680	S1_718550199
GI|976555916|GB|LEKV01010460.1|	683	S1_718550202
GI|976555916|GB|LEKV01010460.1|	688	S1_718550207
GI|976555916|GB|LEKV01010460.1|	1184	S1_718550703
GI|976570194|GB|LEKV01010258.1|	4112	S1_717292406
GI|976570194|GB|LEKV01010258.1|	4113	S1_717292407
GI|976570194|GB|LEKV01010258.1|	4118	S1_717292412
GI|976576943|GB|LEKV01010165.1|	77	S1_716671148
GI|976604235|GB|LEKV01009914.1|	2905	S1_714791852
GI|976610374|GB|LEKV01009841.1|	3707	S1_714200532
GI|976610374|GB|LEKV01009841.1|	3735	S1_714200560
GI|976645816|GB|LEKV01009431.1|	8124	S1_710285922
GI|976656334|GB|LEKV01009334.1|	4793	S1_709213650
GI|976672208|GB|LEKV01009164.1|	5411	S1_707203302
GI|976672208|GB|LEKV01009164.1|	5432	S1_707203323
GI|976674654|GB|LEKV01009135.1|	2098	S1_706836554
GI|976674654|GB|LEKV01009135.1|	2104	S1_706836560
GI|976674654|GB|LEKV01009135.1|	2105	S1_706836561
GI|976674654|GB|LEKV01009135.1|	2112	S1_706836568
GI|976678974|GB|LEKV01009081.1|	6595	S1_706128420
GI|976678974|GB|LEKV01009081.1|	6596	S1_706128421
GI|976686156|GB|LEKV01009007.1|	11688	S1_705148190
GI|976686156|GB|LEKV01009007.1|	11695	S1_705148197
GI|976686156|GB|LEKV01009007.1|	11705	S1_705148207
GI|976686156|GB|LEKV01009007.1|	11708	S1_705148210
GI|976686156|GB|LEKV01009007.1|	11722	S1_705148224
GI|976689217|GB|LEKV01008969.1|	12490	S1_704633890
GI|976689217|GB|LEKV01008969.1|	12572	S1_704633972
GI|976690269|GB|LEKV01008950.1|	10193	S1_704371260
GI|976714969|GB|LEKV01008643.1|	3993	S1_699751081
GI|976714969|GB|LEKV01008643.1|	3994	S1_699751082
GI|976716793|GB|LEKV01008624.1|	8669	S1_699449865
GI|976721591|GB|LEKV01008545.1|	16198	S1_698162487
GI|976721591|GB|LEKV01008545.1|	16214	S1_698162503
GI|976740177|GB|LEKV01008284.1|	7935	S1_693450762
GI|976740177|GB|LEKV01008284.1|	7936	S1_693450763
GI|976740177|GB|LEKV01008284.1|	7937	S1_693450764
GI|976740177|GB|LEKV01008284.1|	7941	S1_693450768
GI|976740177|GB|LEKV01008284.1|	7942	S1_693450769
GI|976740177|GB|LEKV01008284.1|	8044	S1_693450871
GI|976740177|GB|LEKV01008284.1|	8048	S1_693450875
GI|976740177|GB|LEKV01008284.1|	8051	S1_693450878
GI|976740177|GB|LEKV01008284.1|	8058	S1_693450885
GI|976740177|GB|LEKV01008284.1|	8068	S1_693450895
GI|976740177|GB|LEKV01008284.1|	8072	S1_693450899
GI|976740496|GB|LEKV01008281.1|	12490	S1_693397763
GI|976744665|GB|LEKV01008234.1|	322	S1_692471583
GI|976746405|GB|LEKV01008212.1|	11204	S1_692035708
GI|976746405|GB|LEKV01008212.1|	11214	S1_692035718
GI|976746924|GB|LEKV01008204.1|	1715	S1_691863635
GI|976747571|GB|LEKV01008199.1|	12151	S1_691770793
GI|976757196|GB|LEKV01008069.1|	13290	S1_689003377
GI|976757433|GB|LEKV01008063.1|	17743	S1_688873078
GI|976770654|GB|LEKV01007855.1|	21049	S1_684104078
GI|976776132|GB|LEKV01007792.1|	5476	S1_682510922
GI|976776132|GB|LEKV01007792.1|	5486	S1_682510932
GI|976776812|GB|LEKV01007780.1|	16409	S1_682219732
GI|976787147|GB|LEKV01007622.1|	12322	S1_678030761
GI|976789704|GB|LEKV01007583.1|	7266	S1_676938617
GI|976789704|GB|LEKV01007583.1|	7397	S1_676938748
GI|976789704|GB|LEKV01007583.1|	7415	S1_676938766
GI|976800206|GB|LEKV01007423.1|	16475	S1_672263446
GI|976800206|GB|LEKV01007423.1|	16942	S1_672263913
GI|976800885|GB|LEKV01007399.1|	18980	S1_671531372
GI|976802660|GB|LEKV01007374.1|	29755	S1_670761991
GI|976803445|GB|LEKV01007360.1|	21884	S1_670312948
GI|976803445|GB|LEKV01007360.1|	21896	S1_670312960
GI|976809928|GB|LEKV01007266.1|	21696	S1_667292530
GI|976809928|GB|LEKV01007266.1|	21705	S1_667292539
GI|976809928|GB|LEKV01007266.1|	21728	S1_667292562
GI|976810432|GB|LEKV01007260.1|	30822	S1_667105170
GI|976810432|GB|LEKV01007260.1|	30823	S1_667105171
GI|976810432|GB|LEKV01007260.1|	30835	S1_667105183
GI|976811660|GB|LEKV01007234.1|	19682	S1_666222712
GI|976811660|GB|LEKV01007234.1|	19733	S1_666222763
GI|976811660|GB|LEKV01007234.1|	19739	S1_666222769
GI|976811660|GB|LEKV01007234.1|	19740	S1_666222770
GI|976811660|GB|LEKV01007234.1|	22721	S1_666225751
GI|976811660|GB|LEKV01007234.1|	22722	S1_666225752
GI|976816425|GB|LEKV01007199.1|	32257	S1_665029356
GI|976816975|GB|LEKV01007195.1|	15146	S1_664875271
GI|976816975|GB|LEKV01007195.1|	15147	S1_664875272
GI|976819516|GB|LEKV01007171.1|	33489	S1_664076195
GI|976827456|GB|LEKV01007091.1|	8202	S1_661194100
GI|976827615|GB|LEKV01007089.1|	27559	S1_661141794
GI|976827615|GB|LEKV01007089.1|	27563	S1_661141798
GI|976830148|GB|LEKV01007057.1|	36484	S1_659970932
GI|976830148|GB|LEKV01007057.1|	36506	S1_659970954
GI|976830148|GB|LEKV01007057.1|	36510	S1_659970958
GI|976830148|GB|LEKV01007057.1|	36523	S1_659970971
GI|976831330|GB|LEKV01007042.1|	27739	S1_659403055
GI|976831330|GB|LEKV01007042.1|	27740	S1_659403056
GI|976831330|GB|LEKV01007042.1|	27754	S1_659403070
GI|976831330|GB|LEKV01007042.1|	27780	S1_659403096
GI|976831330|GB|LEKV01007042.1|	28019	S1_659403335
GI|976831330|GB|LEKV01007042.1|	28057	S1_659403373
GI|976831330|GB|LEKV01007042.1|	28064	S1_659403380
GI|976833622|GB|LEKV01007013.1|	29727	S1_658303488
GI|976836558|GB|LEKV01006985.1|	6216	S1_657205884
GI|976836558|GB|LEKV01006985.1|	6266	S1_657205934
GI|976837827|GB|LEKV01006958.1|	9985	S1_656155000
GI|976837827|GB|LEKV01006958.1|	9991	S1_656155006
GI|976837827|GB|LEKV01006958.1|	10002	S1_656155017
GI|976837827|GB|LEKV01006958.1|	10005	S1_656155020
GI|976837827|GB|LEKV01006958.1|	10006	S1_656155021
GI|976837827|GB|LEKV01006958.1|	10012	S1_656155027
GI|976838770|GB|LEKV01006950.1|	8380	S1_655841666
GI|976838770|GB|LEKV01006950.1|	8423	S1_655841709
GI|976838770|GB|LEKV01006950.1|	8444	S1_655841730
GI|976838770|GB|LEKV01006950.1|	8460	S1_655841746
GI|976845790|GB|LEKV01006909.1|	46294	S1_654230176
GI|976845790|GB|LEKV01006909.1|	46309	S1_654230191
GI|976845790|GB|LEKV01006909.1|	46341	S1_654230223
GI|976846613|GB|LEKV01006903.1|	38245	S1_653983336
GI|976846613|GB|LEKV01006903.1|	38254	S1_653983345
GI|976866963|GB|LEKV01006694.1|	18767	S1_645077393
GI|976866963|GB|LEKV01006694.1|	18997	S1_645077623
GI|976866963|GB|LEKV01006694.1|	18998	S1_645077624
GI|976866963|GB|LEKV01006694.1|	19020	S1_645077646
GI|976883018|GB|LEKV01006543.1|	13641	S1_637928670
GI|976883762|GB|LEKV01006539.1|	25516	S1_637743361
GI|976885361|GB|LEKV01006519.1|	34968	S1_636753467
GI|976885361|GB|LEKV01006519.1|	34975	S1_636753474
GI|976885361|GB|LEKV01006519.1|	34998	S1_636753497
GI|976885442|GB|LEKV01006518.1|	4291	S1_636673363
GI|976885442|GB|LEKV01006518.1|	4302	S1_636673374
GI|976885442|GB|LEKV01006518.1|	4303	S1_636673375
GI|976886880|GB|LEKV01006509.1|	32537	S1_636246758
GI|976887052|GB|LEKV01006508.1|	14168	S1_636177904
GI|976887052|GB|LEKV01006508.1|	14201	S1_636177937
GI|976888360|GB|LEKV01006491.1|	17802	S1_635301463
GI|976888735|GB|LEKV01006486.1|	48150	S1_635076185
GI|976888735|GB|LEKV01006486.1|	48151	S1_635076186
GI|976891140|GB|LEKV01006451.1|	29001	S1_633210977
GI|976891987|GB|LEKV01006437.1|	5852	S1_632448168
GI|976891987|GB|LEKV01006437.1|	5899	S1_632448215
GI|976891987|GB|LEKV01006437.1|	5944	S1_632448260
GI|976891987|GB|LEKV01006437.1|	5948	S1_632448264
GI|976891987|GB|LEKV01006437.1|	5953	S1_632448269
GI|976891987|GB|LEKV01006437.1|	5966	S1_632448282
GI|976891987|GB|LEKV01006437.1|	5969	S1_632448285
GI|976894580|GB|LEKV01006398.1|	32351	S1_630344128
GI|976894644|GB|LEKV01006395.1|	18504	S1_630167458
GI|976894644|GB|LEKV01006395.1|	23348	S1_630172302
GI|976895822|GB|LEKV01006359.1|	19198	S1_628170644
GI|976895822|GB|LEKV01006359.1|	28119	S1_628179565
GI|976898304|GB|LEKV01006261.1|	10716	S1_622441481
GI|976898304|GB|LEKV01006261.1|	10726	S1_622441491
GI|976898304|GB|LEKV01006261.1|	10727	S1_622441492
GI|976898304|GB|LEKV01006261.1|	10746	S1_622441511
GI|976898304|GB|LEKV01006261.1|	10753	S1_622441518
GI|976898304|GB|LEKV01006261.1|	10762	S1_622441527
GI|976898312|GB|LEKV01006254.1|	16319	S1_622025108
GI|976898312|GB|LEKV01006254.1|	16355	S1_622025144
GI|976898341|GB|LEKV01006241.1|	25211	S1_621245442
GI|976898341|GB|LEKV01006241.1|	25249	S1_621245480
GI|976898357|GB|LEKV01006234.1|	57077	S1_620848376
GI|976898357|GB|LEKV01006234.1|	57078	S1_620848377
GI|976898357|GB|LEKV01006234.1|	57079	S1_620848378
GI|976898357|GB|LEKV01006234.1|	57110	S1_620848409
GI|976898357|GB|LEKV01006234.1|	57111	S1_620848410
GI|976898357|GB|LEKV01006234.1|	57112	S1_620848411
GI|976898371|GB|LEKV01006224.1|	31676	S1_620193688
GI|976898371|GB|LEKV01006224.1|	31684	S1_620193696
GI|976898371|GB|LEKV01006224.1|	31690	S1_620193702
GI|976898371|GB|LEKV01006224.1|	31700	S1_620193712
GI|976898371|GB|LEKV01006224.1|	31712	S1_620193724
GI|976898371|GB|LEKV01006224.1|	31714	S1_620193726
GI|976898385|GB|LEKV01006217.1|	25609	S1_619758167
GI|976898385|GB|LEKV01006217.1|	25610	S1_619758168
GI|976898385|GB|LEKV01006217.1|	26046	S1_619758604
GI|976898405|GB|LEKV01006205.1|	16081	S1_619001772
GI|976898428|GB|LEKV01006189.1|	30895	S1_618027266
GI|976898428|GB|LEKV01006189.1|	30902	S1_618027273
GI|976898428|GB|LEKV01006189.1|	30934	S1_618027305
GI|976898428|GB|LEKV01006189.1|	30937	S1_618027308
GI|976898428|GB|LEKV01006189.1|	30940	S1_618027311
GI|976898428|GB|LEKV01006189.1|	30941	S1_618027312
GI|976898428|GB|LEKV01006189.1|	30946	S1_618027317
GI|976898428|GB|LEKV01006189.1|	30949	S1_618027320
GI|976898463|GB|LEKV01006166.1|	52322	S1_616565550
GI|976898498|GB|LEKV01006147.1|	27383	S1_615308931
GI|976898553|GB|LEKV01006116.1|	27093	S1_613249554
GI|976898583|GB|LEKV01006103.1|	13991	S1_612373183
GI|976898604|GB|LEKV01006093.1|	21486	S1_611709404
GI|976898604|GB|LEKV01006093.1|	21510	S1_611709428
GI|976898615|GB|LEKV01006086.1|	43655	S1_611255500
GI|976898615|GB|LEKV01006086.1|	43661	S1_611255506
GI|976898615|GB|LEKV01006086.1|	49637	S1_611261482
GI|976898615|GB|LEKV01006086.1|	50088	S1_611261933
GI|976898615|GB|LEKV01006086.1|	50089	S1_611261934
GI|976898615|GB|LEKV01006086.1|	50131	S1_611261976
GI|976898639|GB|LEKV01006071.1|	31189	S1_610208226
GI|976898641|GB|LEKV01006070.1|	49612	S1_610156189
GI|976898767|GB|LEKV01006005.1|	33390	S1_605569043
GI|976898767|GB|LEKV01006005.1|	33395	S1_605569048
GI|976898767|GB|LEKV01006005.1|	33427	S1_605569080
GI|976898767|GB|LEKV01006005.1|	33705	S1_605569358
GI|976898767|GB|LEKV01006005.1|	33719	S1_605569372
GI|976898767|GB|LEKV01006005.1|	33720	S1_605569373
GI|976898767|GB|LEKV01006005.1|	33723	S1_605569376
GI|976898767|GB|LEKV01006005.1|	33754	S1_605569407
GI|976898767|GB|LEKV01006005.1|	33795	S1_605569448
GI|976898767|GB|LEKV01006005.1|	33851	S1_605569504
GI|976898776|GB|LEKV01006003.1|	61013	S1_605452409
GI|976898776|GB|LEKV01006003.1|	61044	S1_605452440
GI|976898776|GB|LEKV01006003.1|	61075	S1_605452471
GI|976898829|GB|LEKV01005974.1|	35599	S1_603304879
GI|976898829|GB|LEKV01005974.1|	35609	S1_603304889
GI|976899013|GB|LEKV01005877.1|	6666	S1_595774278
GI|976899013|GB|LEKV01005877.1|	14007	S1_595781619
GI|976899013|GB|LEKV01005877.1|	14016	S1_595781628
GI|976899013|GB|LEKV01005877.1|	14313	S1_595781925
GI|976899013|GB|LEKV01005877.1|	14316	S1_595781928
GI|976899022|GB|LEKV01005876.1|	32655	S1_595720255
GI|976899022|GB|LEKV01005876.1|	32665	S1_595720265
GI|976899022|GB|LEKV01005876.1|	32685	S1_595720285
GI|976899022|GB|LEKV01005876.1|	32690	S1_595720290
GI|976899022|GB|LEKV01005876.1|	32691	S1_595720291
GI|976899044|GB|LEKV01005868.1|	40002	S1_595074429
GI|976899061|GB|LEKV01005860.1|	35804	S1_594410807
GI|976899104|GB|LEKV01005840.1|	54222	S1_592783235
GI|976899118|GB|LEKV01005832.1|	70506	S1_592133707
GI|976899168|GB|LEKV01005804.1|	78114	S1_589770542
GI|976899168|GB|LEKV01005804.1|	78135	S1_589770563
GI|976899168|GB|LEKV01005804.1|	78231	S1_589770659
GI|976899188|GB|LEKV01005790.1|	60141	S1_588530134
GI|976899227|GB|LEKV01005773.1|	57610	S1_587016328
GI|976899236|GB|LEKV01005769.1|	8537	S1_586606764
GI|976899236|GB|LEKV01005769.1|	8773	S1_586607000
GI|976899236|GB|LEKV01005769.1|	27053	S1_586625280
GI|976899236|GB|LEKV01005769.1|	46165	S1_586644392
GI|976899236|GB|LEKV01005769.1|	55526	S1_586653753
GI|976899288|GB|LEKV01005744.1|	33607	S1_584355136
GI|976899288|GB|LEKV01005744.1|	33624	S1_584355153
GI|976899288|GB|LEKV01005744.1|	33629	S1_584355158
GI|976899288|GB|LEKV01005744.1|	33630	S1_584355159
GI|976899297|GB|LEKV01005743.1|	43744	S1_584278188
GI|976899297|GB|LEKV01005743.1|	43796	S1_584278240
GI|976899323|GB|LEKV01005731.1|	23721	S1_583133144
GI|976899323|GB|LEKV01005731.1|	23726	S1_583133149
GI|976899323|GB|LEKV01005731.1|	23789	S1_583133212
GI|976899323|GB|LEKV01005731.1|	23805	S1_583133228
GI|976899323|GB|LEKV01005731.1|	23806	S1_583133229
GI|976899323|GB|LEKV01005731.1|	23843	S1_583133266
GI|976899323|GB|LEKV01005731.1|	23892	S1_583133315
GI|976899323|GB|LEKV01005731.1|	23912	S1_583133335
GI|976899323|GB|LEKV01005731.1|	24091	S1_583133514
GI|976899357|GB|LEKV01005718.1|	63770	S1_581934861
GI|976899419|GB|LEKV01005682.1|	11552	S1_578374647
GI|976899419|GB|LEKV01005682.1|	11553	S1_578374648
GI|976899419|GB|LEKV01005682.1|	11589	S1_578374684
GI|976899419|GB|LEKV01005682.1|	11590	S1_578374685
GI|976899419|GB|LEKV01005682.1|	11594	S1_578374689
GI|976899419|GB|LEKV01005682.1|	11615	S1_578374710
GI|976899419|GB|LEKV01005682.1|	11619	S1_578374714
GI|976899419|GB|LEKV01005682.1|	11728	S1_578374823
GI|976899419|GB|LEKV01005682.1|	28083	S1_578391178
GI|976899419|GB|LEKV01005682.1|	28094	S1_578391189
GI|976899419|GB|LEKV01005682.1|	28095	S1_578391190
GI|976899419|GB|LEKV01005682.1|	28127	S1_578391222
GI|976899437|GB|LEKV01005675.1|	57218	S1_577722296
GI|976899437|GB|LEKV01005675.1|	57228	S1_577722306
GI|976899437|GB|LEKV01005675.1|	57229	S1_577722307
GI|976899462|GB|LEKV01005662.1|	11450	S1_576361078
GI|976899462|GB|LEKV01005662.1|	11464	S1_576361092
GI|976899462|GB|LEKV01005662.1|	11472	S1_576361100
GI|976899480|GB|LEKV01005657.1|	46896	S1_575890200
GI|976899502|GB|LEKV01005647.1|	59051	S1_574875074
GI|976899502|GB|LEKV01005647.1|	61460	S1_574877483
GI|976899502|GB|LEKV01005647.1|	61465	S1_574877488
GI|976899502|GB|LEKV01005647.1|	61470	S1_574877493
GI|976899527|GB|LEKV01005638.1|	15943	S1_573891836
GI|976899527|GB|LEKV01005638.1|	15961	S1_573891854
GI|976899540|GB|LEKV01005634.1|	97442	S1_573551171
GI|976899540|GB|LEKV01005634.1|	97447	S1_573551176
GI|976899540|GB|LEKV01005634.1|	97485	S1_573551214
GI|976899540|GB|LEKV01005634.1|	97490	S1_573551219
GI|976899579|GB|LEKV01005615.1|	56316	S1_571471299
GI|976899583|GB|LEKV01005613.1|	66103	S1_571264815
GI|976899610|GB|LEKV01005602.1|	14241	S1_570028806
GI|976899610|GB|LEKV01005602.1|	14251	S1_570028816
GI|976899610|GB|LEKV01005602.1|	14266	S1_570028831
GI|976899610|GB|LEKV01005602.1|	14287	S1_570028852
GI|976899675|GB|LEKV01005579.1|	76931	S1_567523817
GI|976899675|GB|LEKV01005579.1|	76937	S1_567523823
GI|976899702|GB|LEKV01005566.1|	17596	S1_565957374
GI|976899702|GB|LEKV01005566.1|	65575	S1_566005353
GI|976899713|GB|LEKV01005561.1|	25412	S1_565390218
GI|976899713|GB|LEKV01005561.1|	25420	S1_565390226
GI|976899713|GB|LEKV01005561.1|	25619	S1_565390425
GI|976899728|GB|LEKV01005557.1|	5625	S1_564899518
GI|976899728|GB|LEKV01005557.1|	5676	S1_564899569
GI|976899791|GB|LEKV01005538.1|	80121	S1_562719730
GI|976899791|GB|LEKV01005538.1|	80122	S1_562719731
GI|976899791|GB|LEKV01005538.1|	80785	S1_562720394
GI|976899827|GB|LEKV01005526.1|	55220	S1_561237121
GI|976899827|GB|LEKV01005526.1|	55244	S1_561237145
GI|976899827|GB|LEKV01005526.1|	55355	S1_561237256
GI|976899827|GB|LEKV01005526.1|	55399	S1_561237300
GI|976899838|GB|LEKV01005524.1|	90739	S1_561024834
GI|976899888|GB|LEKV01005498.1|	1246	S1_557616621
GI|976899906|GB|LEKV01005494.1|	51268	S1_557144195
GI|976899906|GB|LEKV01005494.1|	51304	S1_557144231
GI|976899906|GB|LEKV01005494.1|	51306	S1_557144233
GI|976899906|GB|LEKV01005494.1|	51307	S1_557144234
GI|976899906|GB|LEKV01005494.1|	51318	S1_557144245
GI|976899932|GB|LEKV01005480.1|	122285	S1_555332249
GI|976899932|GB|LEKV01005480.1|	122295	S1_555332259
GI|976899932|GB|LEKV01005480.1|	122296	S1_555332260
GI|976899936|GB|LEKV01005478.1|	100576	S1_555044761
GI|976899957|GB|LEKV01005472.1|	52353	S1_554191895
GI|976899957|GB|LEKV01005472.1|	52358	S1_554191900
GI|976899957|GB|LEKV01005472.1|	52360	S1_554191902
GI|976899957|GB|LEKV01005472.1|	52361	S1_554191903
GI|976899957|GB|LEKV01005472.1|	53314	S1_554192856
GI|976899967|GB|LEKV01005471.1|	40193	S1_554044157
GI|976899967|GB|LEKV01005471.1|	40200	S1_554044164
GI|976899985|GB|LEKV01005463.1|	84926	S1_552998043
GI|976899985|GB|LEKV01005463.1|	84934	S1_552998051
GI|976899985|GB|LEKV01005463.1|	84935	S1_552998052
GI|976899990|GB|LEKV01005458.1|	95837	S1_552305218
GI|976900006|GB|LEKV01005456.1|	21907	S1_551944432
GI|976900011|GB|LEKV01005453.1|	30161	S1_551512268
GI|976900012|GB|LEKV01005452.1|	97328	S1_551439431
GI|976900012|GB|LEKV01005452.1|	97357	S1_551439460
GI|976900034|GB|LEKV01005449.1|	53887	S1_550978757
GI|976900034|GB|LEKV01005449.1|	53911	S1_550978781
GI|976900037|GB|LEKV01005448.1|	129503	S1_550913645
GI|976900052|GB|LEKV01005443.1|	22154	S1_550088515
GI|976900052|GB|LEKV01005443.1|	22185	S1_550088546
GI|976900052|GB|LEKV01005443.1|	22200	S1_550088561
GI|976900052|GB|LEKV01005443.1|	22232	S1_550088593
GI|976900052|GB|LEKV01005443.1|	22235	S1_550088596
GI|976900052|GB|LEKV01005443.1|	22272	S1_550088633
GI|976900052|GB|LEKV01005443.1|	22316	S1_550088677
GI|976900052|GB|LEKV01005443.1|	22317	S1_550088678
GI|976900052|GB|LEKV01005443.1|	22347	S1_550088708
GI|976900052|GB|LEKV01005443.1|	22365	S1_550088726
GI|976900052|GB|LEKV01005443.1|	25384	S1_550091745
GI|976900052|GB|LEKV01005443.1|	25396	S1_550091757
GI|976900052|GB|LEKV01005443.1|	25410	S1_550091771
GI|976900060|GB|LEKV01005440.1|	112994	S1_549746695
GI|976900133|GB|LEKV01005420.1|	14576	S1_546617191
GI|976900133|GB|LEKV01005420.1|	14583	S1_546617198
GI|976900133|GB|LEKV01005420.1|	14748	S1_546617363
GI|976900133|GB|LEKV01005420.1|	65242	S1_546667857
GI|976900133|GB|LEKV01005420.1|	65456	S1_546668071
GI|976900133|GB|LEKV01005420.1|	67447	S1_546670062
GI|976900133|GB|LEKV01005420.1|	80528	S1_546683143
GI|976900133|GB|LEKV01005420.1|	80922	S1_546683537
GI|976900152|GB|LEKV01005417.1|	135773	S1_546257856
GI|976900152|GB|LEKV01005417.1|	136085	S1_546258168
GI|976900166|GB|LEKV01005412.1|	103225	S1_545435982
GI|976900166|GB|LEKV01005412.1|	103332	S1_545436089
GI|976900186|GB|LEKV01005408.1|	112890	S1_544792893
GI|976900186|GB|LEKV01005408.1|	112894	S1_544792897
GI|976900186|GB|LEKV01005408.1|	112895	S1_544792898
GI|976900186|GB|LEKV01005408.1|	112913	S1_544792916
GI|976900201|GB|LEKV01005407.1|	147453	S1_544664306
GI|976900212|GB|LEKV01005406.1|	154853	S1_544508439
GI|976900212|GB|LEKV01005406.1|	154855	S1_544508441
GI|976900218|GB|LEKV01005402.1|	60628	S1_543753091
GI|976900218|GB|LEKV01005402.1|	60725	S1_543753188
GI|976900218|GB|LEKV01005402.1|	60739	S1_543753202
GI|976900218|GB|LEKV01005402.1|	60742	S1_543753205
GI|976900218|GB|LEKV01005402.1|	60803	S1_543753266
GI|976900218|GB|LEKV01005402.1|	60962	S1_543753425
GI|976900218|GB|LEKV01005402.1|	60963	S1_543753426
GI|976900218|GB|LEKV01005402.1|	60968	S1_543753431
GI|976900218|GB|LEKV01005402.1|	63620	S1_543756083
GI|976900218|GB|LEKV01005402.1|	63652	S1_543756115
GI|976900218|GB|LEKV01005402.1|	63765	S1_543756228
GI|976900218|GB|LEKV01005402.1|	63808	S1_543756271
GI|976900228|GB|LEKV01005399.1|	110124	S1_543300863
GI|976900228|GB|LEKV01005399.1|	110790	S1_543301529
GI|976900262|GB|LEKV01005391.1|	55593	S1_541880389
GI|976900262|GB|LEKV01005391.1|	58732	S1_541883528
GI|976900280|GB|LEKV01005390.1|	43848	S1_541684027
GI|976900287|GB|LEKV01005388.1|	33973	S1_541326042
GI|976900287|GB|LEKV01005388.1|	112039	S1_541404108
GI|976900287|GB|LEKV01005388.1|	112065	S1_541404134
GI|976900323|GB|LEKV01005376.1|	170389	S1_539307913
GI|976900334|GB|LEKV01005372.1|	70181	S1_538464104
GI|976900334|GB|LEKV01005372.1|	70203	S1_538464126
GI|976900334|GB|LEKV01005372.1|	70550	S1_538464473
GI|976900334|GB|LEKV01005372.1|	70601	S1_538464524
GI|976900334|GB|LEKV01005372.1|	131071	S1_538524994
GI|976900346|GB|LEKV01005371.1|	156555	S1_538359043
GI|976900381|GB|LEKV01005365.1|	128869	S1_537168277
GI|976900381|GB|LEKV01005365.1|	128933	S1_537168341
GI|976900381|GB|LEKV01005365.1|	129038	S1_537168446
GI|976900381|GB|LEKV01005365.1|	129062	S1_537168470
GI|976900381|GB|LEKV01005365.1|	129063	S1_537168471
GI|976900381|GB|LEKV01005365.1|	129088	S1_537168496
GI|976900381|GB|LEKV01005365.1|	129092	S1_537168500
GI|976900381|GB|LEKV01005365.1|	129118	S1_537168526
GI|976900381|GB|LEKV01005365.1|	129119	S1_537168527
GI|976900383|GB|LEKV01005364.1|	37676	S1_536880241
GI|976900383|GB|LEKV01005364.1|	126174	S1_536968739
GI|976900383|GB|LEKV01005364.1|	126176	S1_536968741
GI|976900402|GB|LEKV01005361.1|	179674	S1_536424087
GI|976900402|GB|LEKV01005361.1|	179826	S1_536424239
GI|976900402|GB|LEKV01005361.1|	179831	S1_536424244
GI|976900402|GB|LEKV01005361.1|	179837	S1_536424250
GI|976900402|GB|LEKV01005361.1|	179857	S1_536424270
GI|976900402|GB|LEKV01005361.1|	184727	S1_536429140
GI|976900402|GB|LEKV01005361.1|	184802	S1_536429215
GI|976900434|GB|LEKV01005358.1|	132965	S1_535761134
GI|976900452|GB|LEKV01005355.1|	46777	S1_535051610
GI|976900452|GB|LEKV01005355.1|	70923	S1_535075756
GI|976900452|GB|LEKV01005355.1|	108156	S1_535112989
GI|976900452|GB|LEKV01005355.1|	126410	S1_535131243
GI|976900452|GB|LEKV01005355.1|	126414	S1_535131247
GI|976900452|GB|LEKV01005355.1|	126419	S1_535131252
GI|976900452|GB|LEKV01005355.1|	126426	S1_535131259
GI|976900452|GB|LEKV01005355.1|	126427	S1_535131260
GI|976900452|GB|LEKV01005355.1|	126429	S1_535131262
GI|976900452|GB|LEKV01005355.1|	126432	S1_535131265
GI|976900452|GB|LEKV01005355.1|	126433	S1_535131266
GI|976900452|GB|LEKV01005355.1|	126435	S1_535131268
GI|976900452|GB|LEKV01005355.1|	126441	S1_535131274
GI|976900452|GB|LEKV01005355.1|	126442	S1_535131275
GI|976900463|GB|LEKV01005354.1|	111695	S1_534906736
GI|976900498|GB|LEKV01005348.1|	132141	S1_533632241
GI|976900498|GB|LEKV01005348.1|	132166	S1_533632266
GI|976900498|GB|LEKV01005348.1|	135915	S1_533636015
GI|976900498|GB|LEKV01005348.1|	135943	S1_533636043
GI|976900498|GB|LEKV01005348.1|	135953	S1_533636053
GI|976900498|GB|LEKV01005348.1|	135967	S1_533636067
GI|976900498|GB|LEKV01005348.1|	144309	S1_533644409
GI|976900498|GB|LEKV01005348.1|	160206	S1_533660306
GI|976900498|GB|LEKV01005348.1|	160217	S1_533660317
GI|976900516|GB|LEKV01005346.1|	58920	S1_533109444
GI|976900536|GB|LEKV01005345.1|	69959	S1_532894865
GI|976900536|GB|LEKV01005345.1|	80682	S1_532905588
GI|976900536|GB|LEKV01005345.1|	80687	S1_532905593
GI|976900551|GB|LEKV01005342.1|	70400	S1_532197565
GI|976900551|GB|LEKV01005342.1|	70491	S1_532197656
GI|976900551|GB|LEKV01005342.1|	70492	S1_532197657
GI|976900551|GB|LEKV01005342.1|	70501	S1_532197666
GI|976900551|GB|LEKV01005342.1|	70517	S1_532197682
GI|976900551|GB|LEKV01005342.1|	70524	S1_532197689
GI|976900551|GB|LEKV01005342.1|	70526	S1_532197691
GI|976900580|GB|LEKV01005339.1|	218065	S1_531628427
GI|976900606|GB|LEKV01005338.1|	133039	S1_531293245
GI|976900606|GB|LEKV01005338.1|	133149	S1_531293355
GI|976900612|GB|LEKV01005337.1|	176360	S1_531069628
GI|976900612|GB|LEKV01005337.1|	176366	S1_531069634
GI|976900612|GB|LEKV01005337.1|	176405	S1_531069673
GI|976900612|GB|LEKV01005337.1|	176407	S1_531069675
GI|976900625|GB|LEKV01005335.1|	50423	S1_530398778
GI|976900656|GB|LEKV01005330.1|	100365	S1_528978066
GI|976900656|GB|LEKV01005330.1|	100980	S1_528978681
GI|976900656|GB|LEKV01005330.1|	103380	S1_528981081
GI|976900656|GB|LEKV01005330.1|	169820	S1_529047521
GI|976900656|GB|LEKV01005330.1|	169856	S1_529047557
GI|976900656|GB|LEKV01005330.1|	189092	S1_529066793
GI|976900656|GB|LEKV01005330.1|	193160	S1_529070861
GI|976900656|GB|LEKV01005330.1|	276615	S1_529154316
GI|976900656|GB|LEKV01005330.1|	281763	S1_529159464
GI|976900701|GB|LEKV01005327.1|	72931	S1_527939255
GI|976900701|GB|LEKV01005327.1|	72933	S1_527939257
GI|976900701|GB|LEKV01005327.1|	72959	S1_527939283
GI|976900701|GB|LEKV01005327.1|	236797	S1_528103121
GI|976900701|GB|LEKV01005327.1|	289127	S1_528155451
GI|976900701|GB|LEKV01005327.1|	368873	S1_528235197
GI|976900727|GB|LEKV01005326.1|	76388	S1_527554581
GI|976900727|GB|LEKV01005326.1|	197237	S1_527675430
GI|976900727|GB|LEKV01005326.1|	197281	S1_527675474
GI|976900727|GB|LEKV01005326.1|	341684	S1_527819877
GI|976900727|GB|LEKV01005326.1|	341697	S1_527819890
GI|976900794|GB|LEKV01005324.1|	369655	S1_527035981
GI|976900794|GB|LEKV01005324.1|	369656	S1_527035982
GI|976900794|GB|LEKV01005324.1|	369660	S1_527035986
GI|976900794|GB|LEKV01005324.1|	376699	S1_527043025
GI|976900794|GB|LEKV01005324.1|	376720	S1_527043046
GI|976900794|GB|LEKV01005324.1|	376747	S1_527043073
GI|976900794|GB|LEKV01005324.1|	376750	S1_527043076
GI|976900794|GB|LEKV01005324.1|	376759	S1_527043085
GI|976900794|GB|LEKV01005324.1|	376762	S1_527043088
GI|976900794|GB|LEKV01005324.1|	376820	S1_527043146
GI|976900794|GB|LEKV01005324.1|	376821	S1_527043147
GI|976900794|GB|LEKV01005324.1|	376830	S1_527043156
GI|976900797|GB|LEKV01005323.1|	31230	S1_526209927
GI|976900797|GB|LEKV01005323.1|	374941	S1_526553638
GI|976900797|GB|LEKV01005323.1|	416755	S1_526595452
GI|976900797|GB|LEKV01005323.1|	416760	S1_526595457
GI|976900797|GB|LEKV01005323.1|	416813	S1_526595510
GI|976900797|GB|LEKV01005323.1|	416816	S1_526595513
GI|976900797|GB|LEKV01005323.1|	416825	S1_526595522
GI|976900797|GB|LEKV01005323.1|	458627	S1_526637324
GI|976900861|GB|LEKV01005320.1|	111800	S1_525769613
GI|976900861|GB|LEKV01005320.1|	121943	S1_525779756
GI|976900935|GB|LEKV01005312.1|	39848	S1_524573977
GI|976900935|GB|LEKV01005312.1|	39875	S1_524574004
GI|976901065|GB|LEKV01005294.1|	28609	S1_522555743
GI|976901065|GB|LEKV01005294.1|	28644	S1_522555778
GI|976901085|GB|LEKV01005289.1|	190661	S1_522047445
GI|976901085|GB|LEKV01005289.1|	190668	S1_522047452
GI|976901085|GB|LEKV01005289.1|	190669	S1_522047453
GI|976901085|GB|LEKV01005289.1|	205621	S1_522062405
GI|976901085|GB|LEKV01005289.1|	205623	S1_522062407
GI|976901085|GB|LEKV01005289.1|	205625	S1_522062409
GI|976901085|GB|LEKV01005289.1|	205638	S1_522062422
GI|976901085|GB|LEKV01005289.1|	205641	S1_522062425
GI|976901085|GB|LEKV01005289.1|	205643	S1_522062427
GI|976901085|GB|LEKV01005289.1|	205654	S1_522062438
GI|976901085|GB|LEKV01005289.1|	205674	S1_522062458
GI|976901085|GB|LEKV01005289.1|	205676	S1_522062460
GI|976901085|GB|LEKV01005289.1|	205682	S1_522062466
GI|976901085|GB|LEKV01005289.1|	205688	S1_522062472
GI|976901085|GB|LEKV01005289.1|	205698	S1_522062482
GI|976901085|GB|LEKV01005289.1|	205700	S1_522062484
GI|976901085|GB|LEKV01005289.1|	205710	S1_522062494
GI|976901085|GB|LEKV01005289.1|	205711	S1_522062495
GI|976901124|GB|LEKV01005280.1|	27624	S1_520827532
GI|976901141|GB|LEKV01005276.1|	52104	S1_520546010
GI|976901141|GB|LEKV01005276.1|	65879	S1_520559785
GI|976901166|GB|LEKV01005268.1|	232971	S1_519931000
GI|976901166|GB|LEKV01005268.1|	232998	S1_519931027
GI|976901166|GB|LEKV01005268.1|	233029	S1_519931058
GI|976901180|GB|LEKV01005266.1|	30364	S1_519649987
GI|976901188|GB|LEKV01005263.1|	9292	S1_519405617
GI|976901188|GB|LEKV01005263.1|	9370	S1_519405695
GI|976901188|GB|LEKV01005263.1|	44669	S1_519440994
GI|976901206|GB|LEKV01005255.1|	69930	S1_519022734
GI|976901206|GB|LEKV01005255.1|	69931	S1_519022735
GI|976901206|GB|LEKV01005255.1|	69948	S1_519022752
GI|976901221|GB|LEKV01005251.1|	68806	S1_518731019
GI|976901241|GB|LEKV01005242.1|	10971	S1_517819690
GI|976901241|GB|LEKV01005242.1|	11015	S1_517819734
GI|976901241|GB|LEKV01005242.1|	11032	S1_517819751
GI|976901291|GB|LEKV01005228.1|	32805	S1_516948331
GI|976901291|GB|LEKV01005228.1|	32806	S1_516948332
GI|976901291|GB|LEKV01005228.1|	32830	S1_516948356
GI|976901326|GB|LEKV01005220.1|	223458	S1_516223733
GI|976901326|GB|LEKV01005220.1|	223497	S1_516223772
GI|976901374|GB|LEKV01005210.1|	426404	S1_514921648
GI|976901417|GB|LEKV01005208.1|	622598	S1_514444588
GI|976901417|GB|LEKV01005208.1|	622969	S1_514444959
GI|976901475|GB|LEKV01005205.1|	22734	S1_513216709
GI|976901475|GB|LEKV01005205.1|	79086	S1_513273061
GI|976901475|GB|LEKV01005205.1|	79535	S1_513273510
GI|976901501|GB|LEKV01005201.1|	95149	S1_513002012
GI|976901520|GB|LEKV01005198.1|	60830	S1_512648824
GI|976901520|GB|LEKV01005198.1|	60835	S1_512648829
GI|976901520|GB|LEKV01005198.1|	60838	S1_512648832
GI|976901520|GB|LEKV01005198.1|	68908	S1_512656902
GI|976901520|GB|LEKV01005198.1|	69392	S1_512657386
GI|976901520|GB|LEKV01005198.1|	69413	S1_512657407
GI|976901520|GB|LEKV01005198.1|	69443	S1_512657437
GI|976901520|GB|LEKV01005198.1|	135755	S1_512723749
GI|976901534|GB|LEKV01005197.1|	87439	S1_512555328
GI|976901534|GB|LEKV01005197.1|	87458	S1_512555347
GI|976901534|GB|LEKV01005197.1|	87479	S1_512555368
GI|976901534|GB|LEKV01005197.1|	87489	S1_512555378
GI|976901592|GB|LEKV01005194.1|	51799	S1_511502664
GI|976901592|GB|LEKV01005194.1|	53226	S1_511504091
GI|976901626|GB|LEKV01005182.1|	32296	S1_510419533
GI|976901626|GB|LEKV01005182.1|	32305	S1_510419542
GI|976901638|GB|LEKV01005180.1|	27418	S1_509960284
GI|976901638|GB|LEKV01005180.1|	27419	S1_509960285
GI|976901638|GB|LEKV01005180.1|	27439	S1_509960305
GI|976901638|GB|LEKV01005180.1|	27490	S1_509960356
GI|976901638|GB|LEKV01005180.1|	27967	S1_509960833
GI|976901638|GB|LEKV01005180.1|	27997	S1_509960863
GI|976901643|GB|LEKV01005179.1|	35106	S1_509691890
GI|976901643|GB|LEKV01005179.1|	35155	S1_509691939
GI|976901643|GB|LEKV01005179.1|	133753	S1_509790537
GI|976901643|GB|LEKV01005179.1|	133837	S1_509790621
GI|976901643|GB|LEKV01005179.1|	133859	S1_509790643
GI|976901643|GB|LEKV01005179.1|	136901	S1_509793685
GI|976901643|GB|LEKV01005179.1|	136961	S1_509793745
GI|976901643|GB|LEKV01005179.1|	184091	S1_509840875
GI|976901643|GB|LEKV01005179.1|	184147	S1_509840931
GI|976901643|GB|LEKV01005179.1|	184971	S1_509841755
GI|976901663|GB|LEKV01005176.1|	57219	S1_509147203
GI|976901669|GB|LEKV01005174.1|	128590	S1_509023974
GI|976901669|GB|LEKV01005174.1|	128595	S1_509023979
GI|976901669|GB|LEKV01005174.1|	130965	S1_509026349
GI|976901712|GB|LEKV01005158.1|	17871	S1_507510397
GI|976901712|GB|LEKV01005158.1|	18333	S1_507510859
GI|976901712|GB|LEKV01005158.1|	114658	S1_507607184
GI|976901730|GB|LEKV01005151.1|	102135	S1_507168950
GI|976901755|GB|LEKV01005148.1|	108971	S1_506778002
GI|976901757|GB|LEKV01005147.1|	71292	S1_506525738
GI|976901764|GB|LEKV01005145.1|	22826	S1_506412393
GI|976901769|GB|LEKV01005144.1|	46158	S1_506325290
GI|976901769|GB|LEKV01005144.1|	46180	S1_506325312
GI|976901769|GB|LEKV01005144.1|	46181	S1_506325313
GI|976901769|GB|LEKV01005144.1|	46192	S1_506325324
GI|976901769|GB|LEKV01005144.1|	46193	S1_506325325
GI|976901769|GB|LEKV01005144.1|	46194	S1_506325326
GI|976901769|GB|LEKV01005144.1|	46204	S1_506325336
GI|976901779|GB|LEKV01005143.1|	97589	S1_506188066
GI|976901796|GB|LEKV01005140.1|	20287	S1_505721195
GI|976901796|GB|LEKV01005140.1|	20290	S1_505721198
GI|976901796|GB|LEKV01005140.1|	20315	S1_505721223
GI|976901796|GB|LEKV01005140.1|	46819	S1_505747727
GI|976901803|GB|LEKV01005139.1|	14910	S1_505673573
GI|976901803|GB|LEKV01005139.1|	14950	S1_505673613
GI|976901806|GB|LEKV01005138.1|	219319	S1_505478939
GI|976901833|GB|LEKV01005137.1|	52468	S1_505049939
GI|976901833|GB|LEKV01005137.1|	52541	S1_505050012
GI|976901860|GB|LEKV01005134.1|	29502	S1_504762956
GI|976901865|GB|LEKV01005133.1|	187737	S1_504632996
GI|976901865|GB|LEKV01005133.1|	257332	S1_504702591
GI|976901865|GB|LEKV01005133.1|	257334	S1_504702593
GI|976901898|GB|LEKV01005129.1|	32482	S1_504189440
GI|976901898|GB|LEKV01005129.1|	32484	S1_504189442
GI|976901898|GB|LEKV01005129.1|	32525	S1_504189483
GI|976901898|GB|LEKV01005129.1|	58263	S1_504215221
GI|976901898|GB|LEKV01005129.1|	60565	S1_504217523
GI|976901898|GB|LEKV01005129.1|	60568	S1_504217526
GI|976901898|GB|LEKV01005129.1|	60607	S1_504217565
GI|976901906|GB|LEKV01005128.1|	22912	S1_504052370
GI|976901906|GB|LEKV01005128.1|	23412	S1_504052870
GI|976901914|GB|LEKV01005127.1|	15429	S1_503906981
GI|976901914|GB|LEKV01005127.1|	15875	S1_503907427
GI|976901914|GB|LEKV01005127.1|	89342	S1_503980894
GI|976901914|GB|LEKV01005127.1|	89360	S1_503980912
GI|976901914|GB|LEKV01005127.1|	89366	S1_503980918
GI|976901914|GB|LEKV01005127.1|	89377	S1_503980929
GI|976901939|GB|LEKV01005125.1|	162534	S1_503554117
GI|976901939|GB|LEKV01005125.1|	162535	S1_503554118
GI|976901958|GB|LEKV01005124.1|	130234	S1_503323764
GI|976901958|GB|LEKV01005124.1|	130236	S1_503323766
GI|976901958|GB|LEKV01005124.1|	130238	S1_503323768
GI|976901958|GB|LEKV01005124.1|	130258	S1_503323788
GI|976901958|GB|LEKV01005124.1|	130278	S1_503323808
GI|976901972|GB|LEKV01005123.1|	52141	S1_503109452
GI|976901972|GB|LEKV01005123.1|	52177	S1_503109488
GI|976901972|GB|LEKV01005123.1|	52198	S1_503109509
GI|976901972|GB|LEKV01005123.1|	52498	S1_503109809
GI|976901972|GB|LEKV01005123.1|	52702	S1_503110013
GI|976901984|GB|LEKV01005122.1|	82137	S1_503041816
GI|976901996|GB|LEKV01005121.1|	46549	S1_502880845
GI|976901996|GB|LEKV01005121.1|	46579	S1_502880875
GI|976901996|GB|LEKV01005121.1|	46587	S1_502880883
GI|976901996|GB|LEKV01005121.1|	46595	S1_502880891
GI|976901996|GB|LEKV01005121.1|	46596	S1_502880892
GI|976901996|GB|LEKV01005121.1|	46597	S1_502880893
GI|976901996|GB|LEKV01005121.1|	46598	S1_502880894
GI|976901996|GB|LEKV01005121.1|	46599	S1_502880895
GI|976902009|GB|LEKV01005120.1|	69408	S1_502569502
GI|976902009|GB|LEKV01005120.1|	69445	S1_502569539
GI|976902009|GB|LEKV01005120.1|	283746	S1_502783840
GI|976902009|GB|LEKV01005120.1|	283871	S1_502783965
GI|976902009|GB|LEKV01005120.1|	283896	S1_502783990
GI|976902009|GB|LEKV01005120.1|	283958	S1_502784052
GI|976902009|GB|LEKV01005120.1|	284123	S1_502784217
GI|976902009|GB|LEKV01005120.1|	284124	S1_502784218
GI|976902009|GB|LEKV01005120.1|	284125	S1_502784219
GI|976902009|GB|LEKV01005120.1|	284151	S1_502784245
GI|976902009|GB|LEKV01005120.1|	284153	S1_502784247
GI|976902009|GB|LEKV01005120.1|	284166	S1_502784260
GI|976902009|GB|LEKV01005120.1|	284204	S1_502784298
GI|976902009|GB|LEKV01005120.1|	284345	S1_502784439
GI|976902031|GB|LEKV01005119.1|	13615	S1_502260289
GI|976902031|GB|LEKV01005119.1|	84593	S1_502331267
GI|976902050|GB|LEKV01005118.1|	12410	S1_500847632
GI|976902050|GB|LEKV01005118.1|	283059	S1_501118281
GI|976902050|GB|LEKV01005118.1|	531041	S1_501366263
GI|976902050|GB|LEKV01005118.1|	1330700	S1_502165922
GI|976902165|GB|LEKV01005117.1|	38766	S1_500601519
GI|976902165|GB|LEKV01005117.1|	115506	S1_500678259
GI|976902165|GB|LEKV01005117.1|	115518	S1_500678271
GI|976902192|GB|LEKV01005115.1|	344757	S1_500293976
GI|976902217|GB|LEKV01005114.1|	196037	S1_499325490
GI|976902217|GB|LEKV01005114.1|	196039	S1_499325492
GI|976902217|GB|LEKV01005114.1|	196068	S1_499325521
GI|976902217|GB|LEKV01005114.1|	196081	S1_499325534
GI|976902217|GB|LEKV01005114.1|	243797	S1_499373250
GI|976902217|GB|LEKV01005114.1|	424873	S1_499554326
GI|976902217|GB|LEKV01005114.1|	426117	S1_499555570
GI|976902217|GB|LEKV01005114.1|	426124	S1_499555577
GI|976902217|GB|LEKV01005114.1|	426356	S1_499555809
GI|976902217|GB|LEKV01005114.1|	426374	S1_499555827
GI|976902217|GB|LEKV01005114.1|	426375	S1_499555828
GI|976902217|GB|LEKV01005114.1|	448290	S1_499577743
GI|976902217|GB|LEKV01005114.1|	448303	S1_499577756
GI|976902217|GB|LEKV01005114.1|	448323	S1_499577776
GI|976902217|GB|LEKV01005114.1|	567996	S1_499697449
GI|976902307|GB|LEKV01005110.1|	27080	S1_498466933
GI|976902307|GB|LEKV01005110.1|	27131	S1_498466984
GI|976902307|GB|LEKV01005110.1|	27132	S1_498466985
GI|976902307|GB|LEKV01005110.1|	27141	S1_498466994
GI|976902307|GB|LEKV01005110.1|	72480	S1_498512333
GI|976902307|GB|LEKV01005110.1|	72488	S1_498512341
GI|976902307|GB|LEKV01005110.1|	72516	S1_498512369
GI|976902307|GB|LEKV01005110.1|	83617	S1_498523470
GI|976902307|GB|LEKV01005110.1|	84061	S1_498523914
GI|976902344|GB|LEKV01005108.1|	45749	S1_498342972
GI|976902344|GB|LEKV01005108.1|	46382	S1_498343605
GI|976902344|GB|LEKV01005108.1|	46400	S1_498343623
GI|976902344|GB|LEKV01005108.1|	46403	S1_498343626
GI|976902353|GB|LEKV01005107.1|	13534	S1_497948575
GI|976902353|GB|LEKV01005107.1|	14366	S1_497949407
GI|976902353|GB|LEKV01005107.1|	25269	S1_497960310
GI|976902353|GB|LEKV01005107.1|	103229	S1_498038270
GI|976902374|GB|LEKV01005106.1|	326646	S1_497691781
GI|976902374|GB|LEKV01005106.1|	326700	S1_497691835
GI|976902374|GB|LEKV01005106.1|	326742	S1_497691877
GI|976902374|GB|LEKV01005106.1|	326763	S1_497691898
GI|976902427|GB|LEKV01005104.1|	20167	S1_497032944
GI|976902427|GB|LEKV01005104.1|	20541	S1_497033318
GI|976902427|GB|LEKV01005104.1|	175566	S1_497188343
GI|976902427|GB|LEKV01005104.1|	175575	S1_497188352
GI|976902427|GB|LEKV01005104.1|	175576	S1_497188353
GI|976902427|GB|LEKV01005104.1|	199200	S1_497211977
GI|976902427|GB|LEKV01005104.1|	199202	S1_497211979
GI|976902427|GB|LEKV01005104.1|	199212	S1_497211989
GI|976902427|GB|LEKV01005104.1|	241112	S1_497253889
GI|976902427|GB|LEKV01005104.1|	241117	S1_497253894
GI|976902446|GB|LEKV01005103.1|	317569	S1_496570813
GI|976902446|GB|LEKV01005103.1|	426021	S1_496679265
GI|976902446|GB|LEKV01005103.1|	426043	S1_496679287
GI|976902446|GB|LEKV01005103.1|	663656	S1_496916900
GI|976902446|GB|LEKV01005103.1|	669443	S1_496922687
GI|976902446|GB|LEKV01005103.1|	669773	S1_496923017
GI|976902446|GB|LEKV01005103.1|	670114	S1_496923358
GI|976902446|GB|LEKV01005103.1|	670132	S1_496923376
GI|976902446|GB|LEKV01005103.1|	717223	S1_496970467
GI|976902446|GB|LEKV01005103.1|	717259	S1_496970503
GI|976902446|GB|LEKV01005103.1|	717471	S1_496970715
GI|976902446|GB|LEKV01005103.1|	717472	S1_496970716
GI|976902446|GB|LEKV01005103.1|	717486	S1_496970730
GI|976902446|GB|LEKV01005103.1|	717510	S1_496970754
GI|976902446|GB|LEKV01005103.1|	724292	S1_496977536
GI|976902501|GB|LEKV01005102.1|	154155	S1_495573060
GI|976902501|GB|LEKV01005102.1|	154163	S1_495573068
GI|976902501|GB|LEKV01005102.1|	431175	S1_495850080
GI|976902501|GB|LEKV01005102.1|	433669	S1_495852574
GI|976902501|GB|LEKV01005102.1|	434191	S1_495853096
GI|976902501|GB|LEKV01005102.1|	672284	S1_496091189
GI|976902501|GB|LEKV01005102.1|	735538	S1_496154443
GI|976902501|GB|LEKV01005102.1|	735542	S1_496154447
GI|976902582|GB|LEKV01005099.1|	58802	S1_494655477
GI|976902582|GB|LEKV01005099.1|	189820	S1_494786495
GI|976902582|GB|LEKV01005099.1|	189826	S1_494786501
GI|976902582|GB|LEKV01005099.1|	189827	S1_494786502
GI|976902582|GB|LEKV01005099.1|	190249	S1_494786924
GI|976902582|GB|LEKV01005099.1|	287323	S1_494883998
GI|976902582|GB|LEKV01005099.1|	287380	S1_494884055
GI|976902582|GB|LEKV01005099.1|	453399	S1_495050074
GI|976902582|GB|LEKV01005099.1|	453400	S1_495050075
GI|976902582|GB|LEKV01005099.1|	532840	S1_495129515
GI|976902582|GB|LEKV01005099.1|	617575	S1_495214250
GI|976902654|GB|LEKV01005098.1|	93786	S1_494144266
GI|976902654|GB|LEKV01005098.1|	93793	S1_494144273
GI|976902654|GB|LEKV01005098.1|	94132	S1_494144612
GI|976902654|GB|LEKV01005098.1|	101270	S1_494151750
GI|976902654|GB|LEKV01005098.1|	101277	S1_494151757
GI|976902654|GB|LEKV01005098.1|	101288	S1_494151768
GI|976902654|GB|LEKV01005098.1|	290981	S1_494341461
GI|976902699|GB|LEKV01005097.1|	7308	S1_493218973
GI|976902699|GB|LEKV01005097.1|	7310	S1_493218975
GI|976902699|GB|LEKV01005097.1|	7338	S1_493219003
GI|976902699|GB|LEKV01005097.1|	7492	S1_493219157
GI|976902699|GB|LEKV01005097.1|	578191	S1_493789856
GI|976902699|GB|LEKV01005097.1|	578201	S1_493789866
GI|976902699|GB|LEKV01005097.1|	578441	S1_493790106
GI|976902699|GB|LEKV01005097.1|	593546	S1_493805211
GI|976902699|GB|LEKV01005097.1|	593548	S1_493805213
GI|976902699|GB|LEKV01005097.1|	593551	S1_493805216
GI|976902699|GB|LEKV01005097.1|	593563	S1_493805228
GI|976902699|GB|LEKV01005097.1|	593629	S1_493805294
GI|976902699|GB|LEKV01005097.1|	656489	S1_493868154
GI|976902699|GB|LEKV01005097.1|	656567	S1_493868232
GI|976902699|GB|LEKV01005097.1|	751909	S1_493963574
GI|976902699|GB|LEKV01005097.1|	751948	S1_493963613
GI|976902699|GB|LEKV01005097.1|	751964	S1_493963629
GI|976902699|GB|LEKV01005097.1|	779754	S1_493991419
GI|976902787|GB|LEKV01005096.1|	65159	S1_492929642
GI|976902787|GB|LEKV01005096.1|	65395	S1_492929878
GI|976902821|GB|LEKV01005095.1|	122049	S1_492795873
GI|976902875|GB|LEKV01005091.1|	49321	S1_492123178
GI|976902904|GB|LEKV01005088.1|	509989	S1_491758857
GI|976902904|GB|LEKV01005088.1|	509990	S1_491758858
GI|976902904|GB|LEKV01005088.1|	531642	S1_491780510
GI|976902904|GB|LEKV01005088.1|	547038	S1_491795906
GI|976902973|GB|LEKV01005087.1|	50511	S1_490727149
GI|976902973|GB|LEKV01005087.1|	50512	S1_490727150
GI|976902973|GB|LEKV01005087.1|	50515	S1_490727153
GI|976902973|GB|LEKV01005087.1|	139345	S1_490815983
GI|976902973|GB|LEKV01005087.1|	139971	S1_490816609
GI|976902973|GB|LEKV01005087.1|	354186	S1_491030824
GI|976902973|GB|LEKV01005087.1|	354187	S1_491030825
GI|976902973|GB|LEKV01005087.1|	354192	S1_491030830
GI|976902973|GB|LEKV01005087.1|	354193	S1_491030831
GI|976903031|GB|LEKV01005086.1|	97345	S1_490476349
GI|976903031|GB|LEKV01005086.1|	97351	S1_490476355
GI|976903031|GB|LEKV01005086.1|	97781	S1_490476785
GI|976903031|GB|LEKV01005086.1|	97820	S1_490476824
GI|976903031|GB|LEKV01005086.1|	176459	S1_490555463
GI|976903056|GB|LEKV01005085.1|	81151	S1_490204195
GI|976903056|GB|LEKV01005085.1|	81517	S1_490204561
GI|976903056|GB|LEKV01005085.1|	81524	S1_490204568
GI|976903056|GB|LEKV01005085.1|	130090	S1_490253134
GI|976903056|GB|LEKV01005085.1|	156672	S1_490279716
GI|976903078|GB|LEKV01005084.1|	284298	S1_490092575
GI|976903078|GB|LEKV01005084.1|	288993	S1_490097270
GI|976903116|GB|LEKV01005083.1|	35357	S1_489709281
GI|976903116|GB|LEKV01005083.1|	35358	S1_489709282
GI|976903116|GB|LEKV01005083.1|	35404	S1_489709328
GI|976903116|GB|LEKV01005083.1|	119821	S1_489793745
GI|976903116|GB|LEKV01005083.1|	119991	S1_489793915
GI|976903116|GB|LEKV01005083.1|	120366	S1_489794290
GI|976903116|GB|LEKV01005083.1|	131854	S1_489805778
GI|976903134|GB|LEKV01005082.1|	33287	S1_489594470
GI|976903148|GB|LEKV01005081.1|	50798	S1_489492243
GI|976903148|GB|LEKV01005081.1|	66816	S1_489508261
GI|976903148|GB|LEKV01005081.1|	66853	S1_489508298
GI|976903148|GB|LEKV01005081.1|	67005	S1_489508450
GI|976903148|GB|LEKV01005081.1|	67029	S1_489508474
GI|976903148|GB|LEKV01005081.1|	97662	S1_489539107
GI|976903148|GB|LEKV01005081.1|	97947	S1_489539392
GI|976903162|GB|LEKV01005079.1|	10105	S1_489092599
GI|976903162|GB|LEKV01005079.1|	82279	S1_489164773
GI|976903162|GB|LEKV01005079.1|	117815	S1_489200309
GI|976903162|GB|LEKV01005079.1|	158449	S1_489240943
GI|976903162|GB|LEKV01005079.1|	228922	S1_489311416
GI|976903189|GB|LEKV01005078.1|	7548	S1_489034513
GI|976903189|GB|LEKV01005078.1|	7557	S1_489034522
GI|976903189|GB|LEKV01005078.1|	8187	S1_489035152
GI|976903189|GB|LEKV01005078.1|	8203	S1_489035168
GI|976903189|GB|LEKV01005078.1|	8208	S1_489035173
GI|976903238|GB|LEKV01005072.1|	163811	S1_488297462
GI|976903238|GB|LEKV01005072.1|	163812	S1_488297463
GI|976903238|GB|LEKV01005072.1|	163813	S1_488297464
GI|976903238|GB|LEKV01005072.1|	164004	S1_488297655
GI|976903238|GB|LEKV01005072.1|	164101	S1_488297752
GI|976903238|GB|LEKV01005072.1|	164154	S1_488297805
GI|976903238|GB|LEKV01005072.1|	164171	S1_488297822
GI|976903238|GB|LEKV01005072.1|	164187	S1_488297838
GI|976903313|GB|LEKV01005067.1|	310399	S1_486874755
GI|976903313|GB|LEKV01005067.1|	310402	S1_486874758
GI|976903337|GB|LEKV01005066.1|	182386	S1_486393613
GI|976903337|GB|LEKV01005066.1|	182396	S1_486393623
GI|976903337|GB|LEKV01005066.1|	182507	S1_486393734
GI|976903378|GB|LEKV01005058.1|	17899	S1_485738902
GI|976903378|GB|LEKV01005058.1|	18494	S1_485739497
GI|976903383|GB|LEKV01005056.1|	60183	S1_485629948
GI|976903457|GB|LEKV01005044.1|	19019	S1_483867313
GI|976903457|GB|LEKV01005044.1|	19199	S1_483867493
GI|976903457|GB|LEKV01005044.1|	19220	S1_483867514
GI|976903457|GB|LEKV01005044.1|	19227	S1_483867521
GI|976903457|GB|LEKV01005044.1|	19233	S1_483867527
GI|976903457|GB|LEKV01005044.1|	19234	S1_483867528
GI|976903457|GB|LEKV01005044.1|	83598	S1_483931892
GI|976903457|GB|LEKV01005044.1|	83818	S1_483932112
GI|976903457|GB|LEKV01005044.1|	176784	S1_484025078
GI|976903457|GB|LEKV01005044.1|	181609	S1_484029903
GI|976903470|GB|LEKV01005043.1|	192032	S1_483614905
GI|976903470|GB|LEKV01005043.1|	227880	S1_483650753
GI|976903505|GB|LEKV01005037.1|	16340	S1_482910011
GI|976903505|GB|LEKV01005037.1|	16342	S1_482910013
GI|976903514|GB|LEKV01005035.1|	4998	S1_482794136
GI|976903517|GB|LEKV01005033.1|	124662	S1_482684576
GI|976903517|GB|LEKV01005033.1|	124695	S1_482684609
GI|976903517|GB|LEKV01005033.1|	124699	S1_482684613
GI|976903517|GB|LEKV01005033.1|	124714	S1_482684628
GI|976903517|GB|LEKV01005033.1|	124930	S1_482684844
GI|976903517|GB|LEKV01005033.1|	124954	S1_482684868
GI|976903522|GB|LEKV01005031.1|	39612	S1_482525733
GI|976903522|GB|LEKV01005031.1|	39615	S1_482525736
GI|976903522|GB|LEKV01005031.1|	39626	S1_482525747
GI|976903522|GB|LEKV01005031.1|	39876	S1_482525997
GI|976903522|GB|LEKV01005031.1|	39879	S1_482526000
GI|976903545|GB|LEKV01005020.1|	21097	S1_481604950
GI|976903553|GB|LEKV01005017.1|	65857	S1_481438686
GI|976903553|GB|LEKV01005017.1|	65869	S1_481438698
GI|976903553|GB|LEKV01005017.1|	65908	S1_481438737
GI|976903553|GB|LEKV01005017.1|	99646	S1_481472475
GI|976903553|GB|LEKV01005017.1|	99800	S1_481472629
GI|976903553|GB|LEKV01005017.1|	99810	S1_481472639
GI|976903553|GB|LEKV01005017.1|	99833	S1_481472662
GI|976903553|GB|LEKV01005017.1|	99842	S1_481472671
GI|976903553|GB|LEKV01005017.1|	99855	S1_481472684
GI|976903553|GB|LEKV01005017.1|	99858	S1_481472687
GI|976903560|GB|LEKV01005012.1|	112375	S1_481257712
GI|976903560|GB|LEKV01005012.1|	112394	S1_481257731
GI|976903560|GB|LEKV01005012.1|	112413	S1_481257750
GI|976903569|GB|LEKV01005010.1|	15874	S1_480842370
GI|976903582|GB|LEKV01005004.1|	30815	S1_480554773
GI|976903612|GB|LEKV01004988.1|	24646	S1_479540103
GI|976903617|GB|LEKV01004987.1|	38570	S1_479478870
GI|976903617|GB|LEKV01004987.1|	38574	S1_479478874
GI|976903617|GB|LEKV01004987.1|	38577	S1_479478877
GI|976903617|GB|LEKV01004987.1|	38592	S1_479478892
GI|976903635|GB|LEKV01004977.1|	88999	S1_478777839
GI|976903663|GB|LEKV01004960.1|	89308	S1_477751823
GI|976903700|GB|LEKV01004943.1|	30161	S1_476383789
GI|976903700|GB|LEKV01004943.1|	30189	S1_476383817
GI|976903720|GB|LEKV01004938.1|	51997	S1_475758370
GI|976903720|GB|LEKV01004938.1|	52308	S1_475758681
GI|976903725|GB|LEKV01004935.1|	38366	S1_475525180
GI|976903725|GB|LEKV01004935.1|	38429	S1_475525243
GI|976903725|GB|LEKV01004935.1|	38458	S1_475525272
GI|976903725|GB|LEKV01004935.1|	38465	S1_475525279
GI|976903766|GB|LEKV01004928.1|	7747	S1_474426854
GI|976903766|GB|LEKV01004928.1|	40977	S1_474460084
GI|976903766|GB|LEKV01004928.1|	56273	S1_474475380
GI|976903766|GB|LEKV01004928.1|	79148	S1_474498255
GI|976903766|GB|LEKV01004928.1|	80068	S1_474499175
GI|976903766|GB|LEKV01004928.1|	80069	S1_474499176
GI|976903766|GB|LEKV01004928.1|	80417	S1_474499524
GI|976903801|GB|LEKV01004924.1|	87208	S1_473679631
GI|976903801|GB|LEKV01004924.1|	92275	S1_473684698
GI|976903801|GB|LEKV01004924.1|	107548	S1_473699971
GI|976903801|GB|LEKV01004924.1|	107549	S1_473699972
GI|976903801|GB|LEKV01004924.1|	107617	S1_473700040
GI|976903801|GB|LEKV01004924.1|	107618	S1_473700041
GI|976903801|GB|LEKV01004924.1|	107664	S1_473700087
GI|976903801|GB|LEKV01004924.1|	107669	S1_473700092
GI|976903801|GB|LEKV01004924.1|	107670	S1_473700093
GI|976903801|GB|LEKV01004924.1|	192886	S1_473785309
GI|976903801|GB|LEKV01004924.1|	274872	S1_473867295
GI|976903801|GB|LEKV01004924.1|	275270	S1_473867693
GI|976903828|GB|LEKV01004923.1|	35036	S1_473525983
GI|976903833|GB|LEKV01004922.1|	8686	S1_473423519
GI|976903833|GB|LEKV01004922.1|	8695	S1_473423528
GI|976903833|GB|LEKV01004922.1|	8724	S1_473423557
GI|976903833|GB|LEKV01004922.1|	8727	S1_473423560
GI|976903833|GB|LEKV01004922.1|	13648	S1_473428481
GI|976903835|GB|LEKV01004921.1|	27869	S1_473351188
GI|976903835|GB|LEKV01004921.1|	32494	S1_473355813
GI|976903849|GB|LEKV01004916.1|	50083	S1_473112707
GI|976903849|GB|LEKV01004916.1|	50297	S1_473112921
GI|976903849|GB|LEKV01004916.1|	50310	S1_473112934
GI|976903849|GB|LEKV01004916.1|	50313	S1_473112937
GI|976903849|GB|LEKV01004916.1|	50331	S1_473112955
GI|976903860|GB|LEKV01004915.1|	382746	S1_473012632
GI|976903860|GB|LEKV01004915.1|	425058	S1_473054944
GI|976903860|GB|LEKV01004915.1|	425091	S1_473054977
GI|976903860|GB|LEKV01004915.1|	425092	S1_473054978
GI|976903860|GB|LEKV01004915.1|	425094	S1_473054980
GI|976903860|GB|LEKV01004915.1|	425364	S1_473055250
GI|976903890|GB|LEKV01004914.1|	11007	S1_472616299
GI|976903890|GB|LEKV01004914.1|	11557	S1_472616849
GI|976903892|GB|LEKV01004913.1|	178837	S1_472541467
GI|976903892|GB|LEKV01004913.1|	178838	S1_472541468
GI|976903892|GB|LEKV01004913.1|	178839	S1_472541469
GI|976903892|GB|LEKV01004913.1|	178840	S1_472541470
GI|976903912|GB|LEKV01004912.1|	108117	S1_472071496
GI|976903912|GB|LEKV01004912.1|	108118	S1_472071497
GI|976903912|GB|LEKV01004912.1|	128571	S1_472091950
GI|976903912|GB|LEKV01004912.1|	374479	S1_472337858
GI|976903954|GB|LEKV01004909.1|	35915	S1_471328232
GI|976903954|GB|LEKV01004909.1|	35916	S1_471328233
GI|976903954|GB|LEKV01004909.1|	35979	S1_471328296
GI|976903987|GB|LEKV01004908.1|	89387	S1_471184025
GI|976904013|GB|LEKV01004905.1|	195269	S1_470749205
GI|976904013|GB|LEKV01004905.1|	340761	S1_470894697
GI|976904013|GB|LEKV01004905.1|	340769	S1_470894705
GI|976904013|GB|LEKV01004905.1|	340987	S1_470894923
GI|976904045|GB|LEKV01004903.1|	168720	S1_469824078
GI|976904045|GB|LEKV01004903.1|	199397	S1_469854755
GI|976904045|GB|LEKV01004903.1|	311284	S1_469966642
GI|976904045|GB|LEKV01004903.1|	311287	S1_469966645
GI|976904045|GB|LEKV01004903.1|	607272	S1_470262630
GI|976904045|GB|LEKV01004903.1|	607276	S1_470262634
GI|976904045|GB|LEKV01004903.1|	810896	S1_470466254
GI|976904110|GB|LEKV01004901.1|	239752	S1_469407954
GI|976904110|GB|LEKV01004901.1|	239753	S1_469407955
GI|976904110|GB|LEKV01004901.1|	240447	S1_469408649
GI|976904110|GB|LEKV01004901.1|	240490	S1_469408692
GI|976904110|GB|LEKV01004901.1|	275884	S1_469444086
GI|976904110|GB|LEKV01004901.1|	298203	S1_469466405
GI|976904150|GB|LEKV01004898.1|	137495	S1_468645125
GI|976904150|GB|LEKV01004898.1|	137510	S1_468645140
GI|976904150|GB|LEKV01004898.1|	137528	S1_468645158
GI|976904150|GB|LEKV01004898.1|	138151	S1_468645781
GI|976904150|GB|LEKV01004898.1|	138171	S1_468645801
GI|976904221|GB|LEKV01004896.1|	55121	S1_468092392
GI|976904221|GB|LEKV01004896.1|	55123	S1_468092394
GI|976904221|GB|LEKV01004896.1|	55124	S1_468092395
GI|976904221|GB|LEKV01004896.1|	55126	S1_468092397
GI|976904221|GB|LEKV01004896.1|	55146	S1_468092417
GI|976904230|GB|LEKV01004895.1|	130045	S1_467973487
GI|976904230|GB|LEKV01004895.1|	130056	S1_467973498
GI|976904230|GB|LEKV01004895.1|	130065	S1_467973507
GI|976904230|GB|LEKV01004895.1|	146612	S1_467990054
GI|976904230|GB|LEKV01004895.1|	146633	S1_467990075
GI|976904230|GB|LEKV01004895.1|	146637	S1_467990079
GI|976904266|GB|LEKV01004889.1|	10086	S1_467410673
GI|976904266|GB|LEKV01004889.1|	10095	S1_467410682
GI|976904288|GB|LEKV01004882.1|	43918	S1_466727709
GI|976904288|GB|LEKV01004882.1|	43929	S1_466727720
GI|976904288|GB|LEKV01004882.1|	43993	S1_466727784
GI|976904321|GB|LEKV01004871.1|	33652	S1_465668680
GI|976904321|GB|LEKV01004871.1|	33710	S1_465668738
GI|976904321|GB|LEKV01004871.1|	33722	S1_465668750
GI|976904321|GB|LEKV01004871.1|	33735	S1_465668763
GI|976904321|GB|LEKV01004871.1|	33736	S1_465668764
GI|976904321|GB|LEKV01004871.1|	33737	S1_465668765
GI|976904321|GB|LEKV01004871.1|	33739	S1_465668767
GI|976904321|GB|LEKV01004871.1|	33745	S1_465668773
GI|976904321|GB|LEKV01004871.1|	33750	S1_465668778
GI|976904321|GB|LEKV01004871.1|	33754	S1_465668782
GI|976904328|GB|LEKV01004870.1|	22972	S1_465583177
GI|976904335|GB|LEKV01004868.1|	5329	S1_465311218
GI|976904335|GB|LEKV01004868.1|	6156	S1_465312045
GI|976904335|GB|LEKV01004868.1|	75486	S1_465381375
GI|976904335|GB|LEKV01004868.1|	75487	S1_465381376
GI|976904364|GB|LEKV01004862.1|	143591	S1_464547014
GI|976904364|GB|LEKV01004862.1|	261280	S1_464664703
GI|976904364|GB|LEKV01004862.1|	261282	S1_464664705
GI|976904394|GB|LEKV01004856.1|	51538	S1_463920695
GI|976904394|GB|LEKV01004856.1|	51606	S1_463920763
GI|976904394|GB|LEKV01004856.1|	52308	S1_463921465
GI|976904419|GB|LEKV01004851.1|	99181	S1_463454504
GI|976904480|GB|LEKV01004840.1|	20844	S1_462357316
GI|976904480|GB|LEKV01004840.1|	177809	S1_462514281
GI|976904480|GB|LEKV01004840.1|	177812	S1_462514284
GI|976904480|GB|LEKV01004840.1|	177815	S1_462514287
GI|976904480|GB|LEKV01004840.1|	177818	S1_462514290
GI|976904480|GB|LEKV01004840.1|	177824	S1_462514296
GI|976904495|GB|LEKV01004839.1|	36972	S1_462230360
GI|976904504|GB|LEKV01004837.1|	30177	S1_462086504
GI|976904509|GB|LEKV01004836.1|	16591	S1_461688105
GI|976904509|GB|LEKV01004836.1|	55574	S1_461727088
GI|976904537|GB|LEKV01004833.1|	156794	S1_461134550
GI|976904537|GB|LEKV01004833.1|	157447	S1_461135203
GI|976904537|GB|LEKV01004833.1|	487335	S1_461465091
GI|976904537|GB|LEKV01004833.1|	487354	S1_461465110
GI|976904537|GB|LEKV01004833.1|	487355	S1_461465111
GI|976904567|GB|LEKV01004830.1|	46766	S1_460780034
GI|976904589|GB|LEKV01004827.1|	120521	S1_460228839
GI|976904589|GB|LEKV01004827.1|	120522	S1_460228840
GI|976904589|GB|LEKV01004827.1|	121082	S1_460229400
GI|976904589|GB|LEKV01004827.1|	121151	S1_460229469
GI|976904589|GB|LEKV01004827.1|	121189	S1_460229507
GI|976904589|GB|LEKV01004827.1|	121193	S1_460229511
GI|976904589|GB|LEKV01004827.1|	121450	S1_460229768
GI|976904589|GB|LEKV01004827.1|	121506	S1_460229824
GI|976904589|GB|LEKV01004827.1|	121519	S1_460229837
GI|976904589|GB|LEKV01004827.1|	183957	S1_460292275
GI|976904589|GB|LEKV01004827.1|	184376	S1_460292694
GI|976904589|GB|LEKV01004827.1|	184402	S1_460292720
GI|976904589|GB|LEKV01004827.1|	184427	S1_460292745
GI|976904589|GB|LEKV01004827.1|	184467	S1_460292785
GI|976904589|GB|LEKV01004827.1|	198605	S1_460306923
GI|976904638|GB|LEKV01004824.1|	121953	S1_459646795
GI|976904638|GB|LEKV01004824.1|	258030	S1_459782872
GI|976904675|GB|LEKV01004822.1|	63903	S1_459102533
GI|976904689|GB|LEKV01004821.1|	52955	S1_458714880
GI|976904689|GB|LEKV01004821.1|	52967	S1_458714892
GI|976904689|GB|LEKV01004821.1|	52990	S1_458714915
GI|976904689|GB|LEKV01004821.1|	218858	S1_458880783
GI|976904689|GB|LEKV01004821.1|	218913	S1_458880838
GI|976904689|GB|LEKV01004821.1|	255861	S1_458917786
GI|976904689|GB|LEKV01004821.1|	255892	S1_458917817
GI|976904712|GB|LEKV01004820.1|	117896	S1_458314151
GI|976904712|GB|LEKV01004820.1|	117915	S1_458314170
GI|976904712|GB|LEKV01004820.1|	118656	S1_458314911
GI|976904712|GB|LEKV01004820.1|	118672	S1_458314927
GI|976904712|GB|LEKV01004820.1|	118675	S1_458314930
GI|976904712|GB|LEKV01004820.1|	408243	S1_458604498
GI|976904712|GB|LEKV01004820.1|	418682	S1_458614937
GI|976904712|GB|LEKV01004820.1|	423228	S1_458619483
GI|976904745|GB|LEKV01004819.1|	154294	S1_457967085
GI|976904745|GB|LEKV01004819.1|	154341	S1_457967132
GI|976904745|GB|LEKV01004819.1|	154741	S1_457967532
GI|976904745|GB|LEKV01004819.1|	154753	S1_457967544
GI|976904745|GB|LEKV01004819.1|	364583	S1_458177374
GI|976904745|GB|LEKV01004819.1|	364622	S1_458177413
GI|976904745|GB|LEKV01004819.1|	364935	S1_458177726
GI|976904745|GB|LEKV01004819.1|	365539	S1_458178330
GI|976904745|GB|LEKV01004819.1|	365572	S1_458178363
GI|976904779|GB|LEKV01004817.1|	276255	S1_457235181
GI|976904779|GB|LEKV01004817.1|	316956	S1_457275882
GI|976904779|GB|LEKV01004817.1|	521166	S1_457480092
GI|976904779|GB|LEKV01004817.1|	521169	S1_457480095
GI|976904779|GB|LEKV01004817.1|	526774	S1_457485700
GI|976904779|GB|LEKV01004817.1|	526798	S1_457485724
GI|976904779|GB|LEKV01004817.1|	526822	S1_457485748
GI|976904779|GB|LEKV01004817.1|	642877	S1_457601803
GI|976904824|GB|LEKV01004816.1|	102665	S1_456811495
GI|976904824|GB|LEKV01004816.1|	102675	S1_456811505
GI|976904824|GB|LEKV01004816.1|	102679	S1_456811509
GI|976904824|GB|LEKV01004816.1|	102712	S1_456811542
GI|976904839|GB|LEKV01004815.1|	54727	S1_456417401
GI|976904839|GB|LEKV01004815.1|	125491	S1_456488165
GI|976904891|GB|LEKV01004813.1|	289926	S1_455511662
GI|976904891|GB|LEKV01004813.1|	289949	S1_455511685
GI|976904891|GB|LEKV01004813.1|	330205	S1_455551941
GI|976904891|GB|LEKV01004813.1|	330299	S1_455552035
GI|976904891|GB|LEKV01004813.1|	349775	S1_455571511
GI|976904891|GB|LEKV01004813.1|	751680	S1_455973416
GI|976904891|GB|LEKV01004813.1|	751864	S1_455973600
GI|976904940|GB|LEKV01004812.1|	149988	S1_455093580
GI|976904940|GB|LEKV01004812.1|	192113	S1_455135705
GI|976904966|GB|LEKV01004811.1|	74488	S1_454461263
GI|976904966|GB|LEKV01004811.1|	74490	S1_454461265
GI|976905017|GB|LEKV01004810.1|	42102	S1_454340704
GI|976905017|GB|LEKV01004810.1|	54285	S1_454352887
GI|976905017|GB|LEKV01004810.1|	54561	S1_454353163
GI|976905024|GB|LEKV01004809.1|	293751	S1_453987012
GI|976905024|GB|LEKV01004809.1|	293829	S1_453987090
GI|976905024|GB|LEKV01004809.1|	486206	S1_454179467
GI|976905092|GB|LEKV01004807.1|	94214	S1_453469812
GI|976905106|GB|LEKV01004806.1|	127619	S1_453313476
GI|976905127|GB|LEKV01004804.1|	35691	S1_452242382
GI|976905127|GB|LEKV01004804.1|	35701	S1_452242392
GI|976905127|GB|LEKV01004804.1|	35710	S1_452242401
GI|976905127|GB|LEKV01004804.1|	91300	S1_452297991
GI|976905127|GB|LEKV01004804.1|	91309	S1_452298000
GI|976905127|GB|LEKV01004804.1|	91349	S1_452298040
GI|976905127|GB|LEKV01004804.1|	107984	S1_452314675
GI|976905127|GB|LEKV01004804.1|	129012	S1_452335703
GI|976905127|GB|LEKV01004804.1|	129041	S1_452335732
GI|976905127|GB|LEKV01004804.1|	130970	S1_452337661
GI|976905127|GB|LEKV01004804.1|	196061	S1_452402752
GI|976905127|GB|LEKV01004804.1|	210100	S1_452416791
GI|976905127|GB|LEKV01004804.1|	210239	S1_452416930
GI|976905127|GB|LEKV01004804.1|	505659	S1_452712350
GI|976905127|GB|LEKV01004804.1|	505687	S1_452712378
GI|976905127|GB|LEKV01004804.1|	505694	S1_452712385
GI|976905127|GB|LEKV01004804.1|	505705	S1_452712396
GI|976905127|GB|LEKV01004804.1|	505713	S1_452712404
GI|976905127|GB|LEKV01004804.1|	505766	S1_452712457
GI|976905127|GB|LEKV01004804.1|	513068	S1_452719759
GI|976905127|GB|LEKV01004804.1|	513680	S1_452720371
GI|976905127|GB|LEKV01004804.1|	514034	S1_452720725
GI|976905127|GB|LEKV01004804.1|	514290	S1_452720981
GI|976905127|GB|LEKV01004804.1|	541944	S1_452748635
GI|976905241|GB|LEKV01004802.1|	84129	S1_451905517
GI|976905241|GB|LEKV01004802.1|	107141	S1_451928529
GI|976905241|GB|LEKV01004802.1|	158027	S1_451979415
GI|976905241|GB|LEKV01004802.1|	233044	S1_452054432
GI|976905241|GB|LEKV01004802.1|	250255	S1_452071643
GI|976905241|GB|LEKV01004802.1|	250270	S1_452071658
GI|976905284|GB|LEKV01004800.1|	27068	S1_451188247
GI|976905284|GB|LEKV01004800.1|	27071	S1_451188250
GI|976905284|GB|LEKV01004800.1|	33920	S1_451195099
GI|976905284|GB|LEKV01004800.1|	33972	S1_451195151
GI|976905284|GB|LEKV01004800.1|	34009	S1_451195188
GI|976905354|GB|LEKV01004799.1|	25939	S1_450628788
GI|976905354|GB|LEKV01004799.1|	26296	S1_450629145
GI|976905354|GB|LEKV01004799.1|	26297	S1_450629146
GI|976905354|GB|LEKV01004799.1|	26298	S1_450629147
GI|976905354|GB|LEKV01004799.1|	54789	S1_450657638
GI|976905354|GB|LEKV01004799.1|	364374	S1_450967223
GI|976905354|GB|LEKV01004799.1|	364424	S1_450967273
GI|976905399|GB|LEKV01004797.1|	177644	S1_450458068
GI|976905399|GB|LEKV01004797.1|	177648	S1_450458072
GI|976905399|GB|LEKV01004797.1|	177653	S1_450458077
GI|976905399|GB|LEKV01004797.1|	195866	S1_450476290
GI|976905399|GB|LEKV01004797.1|	196238	S1_450476662
GI|976905399|GB|LEKV01004797.1|	196241	S1_450476665
GI|976905399|GB|LEKV01004797.1|	196249	S1_450476673
GI|976905399|GB|LEKV01004797.1|	196280	S1_450476704
GI|976905430|GB|LEKV01004796.1|	45220	S1_450043944
GI|976905430|GB|LEKV01004796.1|	45251	S1_450043975
GI|976905430|GB|LEKV01004796.1|	45252	S1_450043976
GI|976905430|GB|LEKV01004796.1|	96861	S1_450095585
GI|976905430|GB|LEKV01004796.1|	96862	S1_450095586
GI|976905430|GB|LEKV01004796.1|	148175	S1_450146899
GI|976905430|GB|LEKV01004796.1|	148181	S1_450146905
GI|976905430|GB|LEKV01004796.1|	148191	S1_450146915
GI|976905430|GB|LEKV01004796.1|	148225	S1_450146949
GI|976905430|GB|LEKV01004796.1|	224071	S1_450222795
GI|976905430|GB|LEKV01004796.1|	224092	S1_450222816
GI|976905430|GB|LEKV01004796.1|	224119	S1_450222843
GI|976905430|GB|LEKV01004796.1|	228503	S1_450227227
GI|976905430|GB|LEKV01004796.1|	228504	S1_450227228
GI|976905430|GB|LEKV01004796.1|	228526	S1_450227250
GI|976905430|GB|LEKV01004796.1|	228533	S1_450227257
GI|976905430|GB|LEKV01004796.1|	228535	S1_450227259
GI|976905430|GB|LEKV01004796.1|	228536	S1_450227260
GI|976905463|GB|LEKV01004794.1|	302534	S1_449476275
GI|976905463|GB|LEKV01004794.1|	302604	S1_449476345
GI|976905463|GB|LEKV01004794.1|	302617	S1_449476358
GI|976905463|GB|LEKV01004794.1|	597975	S1_449771716
GI|976905463|GB|LEKV01004794.1|	597986	S1_449771727
GI|976905463|GB|LEKV01004794.1|	597999	S1_449771740
GI|976905463|GB|LEKV01004794.1|	649841	S1_449823582
GI|976905463|GB|LEKV01004794.1|	650239	S1_449823980
GI|976905463|GB|LEKV01004794.1|	650272	S1_449824013
GI|976905518|GB|LEKV01004792.1|	17294	S1_448602065
GI|976905518|GB|LEKV01004792.1|	83491	S1_448668262
GI|976905518|GB|LEKV01004792.1|	83496	S1_448668267
GI|976905518|GB|LEKV01004792.1|	182205	S1_448766976
GI|976905518|GB|LEKV01004792.1|	182209	S1_448766980
GI|976905518|GB|LEKV01004792.1|	182212	S1_448766983
GI|976905518|GB|LEKV01004792.1|	182246	S1_448767017
GI|976905518|GB|LEKV01004792.1|	358365	S1_448943136
GI|976905518|GB|LEKV01004792.1|	389875	S1_448974646
GI|976905518|GB|LEKV01004792.1|	432197	S1_449016968
GI|976905518|GB|LEKV01004792.1|	432239	S1_449017010
GI|976905518|GB|LEKV01004792.1|	500594	S1_449085365
GI|976905518|GB|LEKV01004792.1|	500595	S1_449085366
GI|976905518|GB|LEKV01004792.1|	500652	S1_449085423
GI|976905518|GB|LEKV01004792.1|	500685	S1_449085456
GI|976905518|GB|LEKV01004792.1|	506508	S1_449091279
GI|976905518|GB|LEKV01004792.1|	506521	S1_449091292
GI|976905634|GB|LEKV01004787.1|	76692	S1_447750171
GI|976905634|GB|LEKV01004787.1|	90953	S1_447764432
GI|976905659|GB|LEKV01004785.1|	20428	S1_447462259
GI|976905659|GB|LEKV01004785.1|	21025	S1_447462856
GI|976905672|GB|LEKV01004782.1|	50261	S1_447325257
GI|976905720|GB|LEKV01004777.1|	176702	S1_446436646
GI|976905720|GB|LEKV01004777.1|	176718	S1_446436662
GI|976905720|GB|LEKV01004777.1|	176778	S1_446436722
GI|976905720|GB|LEKV01004777.1|	176795	S1_446436739
GI|976905720|GB|LEKV01004777.1|	176808	S1_446436752
GI|976905746|GB|LEKV01004775.1|	59134	S1_446083172
GI|976905746|GB|LEKV01004775.1|	59154	S1_446083192
GI|976905746|GB|LEKV01004775.1|	59155	S1_446083193
GI|976905766|GB|LEKV01004774.1|	75505	S1_445781489
GI|976905766|GB|LEKV01004774.1|	261375	S1_445967359
GI|976905766|GB|LEKV01004774.1|	261389	S1_445967373
GI|976905766|GB|LEKV01004774.1|	261409	S1_445967393
GI|976905803|GB|LEKV01004770.1|	22536	S1_445435385
GI|976905803|GB|LEKV01004770.1|	22547	S1_445435396
GI|976905803|GB|LEKV01004770.1|	22738	S1_445435587
GI|976905810|GB|LEKV01004769.1|	61769	S1_445300090
GI|976905810|GB|LEKV01004769.1|	61799	S1_445300120
GI|976905810|GB|LEKV01004769.1|	61815	S1_445300136
GI|976905831|GB|LEKV01004766.1|	205276	S1_445100211
GI|976905831|GB|LEKV01004766.1|	206219	S1_445101154
GI|976905831|GB|LEKV01004766.1|	206222	S1_445101157
GI|976905831|GB|LEKV01004766.1|	206230	S1_445101165
GI|976905831|GB|LEKV01004766.1|	206234	S1_445101169
GI|976905831|GB|LEKV01004766.1|	206239	S1_445101174
GI|976905888|GB|LEKV01004757.1|	183459	S1_444242984
GI|976905909|GB|LEKV01004755.1|	121415	S1_443829248
GI|976905909|GB|LEKV01004755.1|	121417	S1_443829250
GI|976905931|GB|LEKV01004753.1|	198959	S1_443539110
GI|976905931|GB|LEKV01004753.1|	199868	S1_443540019
GI|976905931|GB|LEKV01004753.1|	200586	S1_443540737
GI|976905999|GB|LEKV01004736.1|	156027	S1_441945630
GI|976906011|GB|LEKV01004732.1|	236208	S1_441566290
GI|976906039|GB|LEKV01004722.1|	89290	S1_440578711
GI|976906068|GB|LEKV01004709.1|	84938	S1_439677394
GI|976906080|GB|LEKV01004705.1|	114583	S1_439136491
GI|976906080|GB|LEKV01004705.1|	135739	S1_439157647
GI|976906118|GB|LEKV01004676.1|	145499	S1_437656281
GI|976906118|GB|LEKV01004676.1|	145609	S1_437656391
GI|976906118|GB|LEKV01004676.1|	145617	S1_437656399
GI|976906133|GB|LEKV01004665.1|	12292	S1_436947055
GI|976906141|GB|LEKV01004662.1|	7194	S1_436767385
GI|976906141|GB|LEKV01004662.1|	7207	S1_436767398
GI|976906141|GB|LEKV01004662.1|	7223	S1_436767414
GI|976906141|GB|LEKV01004662.1|	7304	S1_436767495
GI|976906141|GB|LEKV01004662.1|	10866	S1_436771057
GI|976906175|GB|LEKV01004642.1|	17014	S1_435067227
GI|976906175|GB|LEKV01004642.1|	17023	S1_435067236
GI|976906175|GB|LEKV01004642.1|	51445	S1_435101658
GI|976906175|GB|LEKV01004642.1|	51457	S1_435101670
GI|976906188|GB|LEKV01004637.1|	124234	S1_434509966
GI|976906217|GB|LEKV01004631.1|	13417	S1_433593032
GI|976906264|GB|LEKV01004615.1|	78507	S1_432130523
GI|976906264|GB|LEKV01004615.1|	78542	S1_432130558
GI|976906280|GB|LEKV01004609.1|	23871	S1_431491661
GI|976906319|GB|LEKV01004604.1|	103754	S1_430980907
GI|976906319|GB|LEKV01004604.1|	103800	S1_430980953
GI|976906322|GB|LEKV01004603.1|	65397	S1_430785772
GI|976906349|GB|LEKV01004600.1|	77966	S1_430476238
GI|976906356|GB|LEKV01004599.1|	59711	S1_430318233
GI|976906356|GB|LEKV01004599.1|	59721	S1_430318243
GI|976906365|GB|LEKV01004598.1|	192136	S1_430222220
GI|976906381|GB|LEKV01004596.1|	96735	S1_429752068
GI|976906393|GB|LEKV01004595.1|	19663	S1_429344233
GI|976906393|GB|LEKV01004595.1|	44003	S1_429368573
GI|976906393|GB|LEKV01004595.1|	44036	S1_429368606
GI|976906419|GB|LEKV01004592.1|	63543	S1_429177667
GI|976906419|GB|LEKV01004592.1|	122618	S1_429236742
GI|976906431|GB|LEKV01004591.1|	127171	S1_429106169
GI|976906431|GB|LEKV01004591.1|	127186	S1_429106184
GI|976906431|GB|LEKV01004591.1|	127338	S1_429106336
GI|976906431|GB|LEKV01004591.1|	127351	S1_429106349
GI|976906431|GB|LEKV01004591.1|	127383	S1_429106381
GI|976906431|GB|LEKV01004591.1|	127384	S1_429106382
GI|976906489|GB|LEKV01004585.1|	266445	S1_428334125
GI|976906540|GB|LEKV01004580.1|	156703	S1_427751490
GI|976906540|GB|LEKV01004580.1|	156724	S1_427751511
GI|976906540|GB|LEKV01004580.1|	156759	S1_427751546
GI|976906540|GB|LEKV01004580.1|	156799	S1_427751586
GI|976906540|GB|LEKV01004580.1|	156820	S1_427751607
GI|976906540|GB|LEKV01004580.1|	156821	S1_427751608
GI|976906566|GB|LEKV01004578.1|	145011	S1_427442975
GI|976906580|GB|LEKV01004577.1|	413690	S1_427073286
GI|976906580|GB|LEKV01004577.1|	413737	S1_427073333
GI|976906580|GB|LEKV01004577.1|	413739	S1_427073335
GI|976906580|GB|LEKV01004577.1|	414789	S1_427074385
GI|976906580|GB|LEKV01004577.1|	539880	S1_427199476
GI|976906580|GB|LEKV01004577.1|	564840	S1_427224436
GI|976906580|GB|LEKV01004577.1|	564861	S1_427224457
GI|976906634|GB|LEKV01004576.1|	30617	S1_426503947
GI|976906634|GB|LEKV01004576.1|	31919	S1_426505249
GI|976906653|GB|LEKV01004572.1|	199068	S1_426148918
GI|976906653|GB|LEKV01004572.1|	199093	S1_426148943
GI|976906669|GB|LEKV01004571.1|	42800	S1_425912246
GI|976906669|GB|LEKV01004571.1|	42804	S1_425912250
GI|976906678|GB|LEKV01004570.1|	85767	S1_425506381
GI|976906678|GB|LEKV01004570.1|	85790	S1_425506404
GI|976906678|GB|LEKV01004570.1|	85846	S1_425506460
GI|976906678|GB|LEKV01004570.1|	351385	S1_425771999
GI|976906678|GB|LEKV01004570.1|	351392	S1_425772006
GI|976906678|GB|LEKV01004570.1|	351709	S1_425772323
GI|976906678|GB|LEKV01004570.1|	376978	S1_425797592
GI|976906678|GB|LEKV01004570.1|	376996	S1_425797610
GI|976906678|GB|LEKV01004570.1|	377181	S1_425797795
GI|976906678|GB|LEKV01004570.1|	377182	S1_425797796
GI|976906678|GB|LEKV01004570.1|	377183	S1_425797797
GI|976906678|GB|LEKV01004570.1|	377184	S1_425797798
GI|976906678|GB|LEKV01004570.1|	377186	S1_425797800
GI|976906678|GB|LEKV01004570.1|	377188	S1_425797802
GI|976906678|GB|LEKV01004570.1|	377191	S1_425797805
GI|976906716|GB|LEKV01004568.1|	207289	S1_425256074
GI|976906716|GB|LEKV01004568.1|	207880	S1_425256665
GI|976906750|GB|LEKV01004566.1|	40282	S1_424931807
GI|976906750|GB|LEKV01004566.1|	59360	S1_424950885
GI|976906764|GB|LEKV01004564.1|	53938	S1_424795530
GI|976906805|GB|LEKV01004560.1|	318347	S1_424089079
GI|976906805|GB|LEKV01004560.1|	318348	S1_424089080
GI|976906805|GB|LEKV01004560.1|	318349	S1_424089081
GI|976906805|GB|LEKV01004560.1|	318350	S1_424089082
GI|976906805|GB|LEKV01004560.1|	318352	S1_424089084
GI|976906805|GB|LEKV01004560.1|	318389	S1_424089121
GI|976906805|GB|LEKV01004560.1|	318745	S1_424089477
GI|976906854|GB|LEKV01004559.1|	189295	S1_423142811
GI|976906854|GB|LEKV01004559.1|	190702	S1_423144218
GI|976906854|GB|LEKV01004559.1|	190989	S1_423144505
GI|976906854|GB|LEKV01004559.1|	190990	S1_423144506
GI|976906854|GB|LEKV01004559.1|	190991	S1_423144507
GI|976906854|GB|LEKV01004559.1|	313507	S1_423267023
GI|976906854|GB|LEKV01004559.1|	313874	S1_423267390
GI|976906854|GB|LEKV01004559.1|	525372	S1_423478888
GI|976906920|GB|LEKV01004558.1|	40410	S1_422798252
GI|976906920|GB|LEKV01004558.1|	138187	S1_422896029
GI|976906920|GB|LEKV01004558.1|	138189	S1_422896031
GI|976906920|GB|LEKV01004558.1|	151046	S1_422908888
GI|976906920|GB|LEKV01004558.1|	160426	S1_422918268
GI|976906920|GB|LEKV01004558.1|	160445	S1_422918287
GI|976906920|GB|LEKV01004558.1|	161261	S1_422919103
GI|976906920|GB|LEKV01004558.1|	161270	S1_422919112
GI|976906937|GB|LEKV01004557.1|	420806	S1_422694267
GI|976906967|GB|LEKV01004556.1|	153468	S1_422217646
GI|976906967|GB|LEKV01004556.1|	153482	S1_422217660
GI|976906967|GB|LEKV01004556.1|	153976	S1_422218154
GI|976906967|GB|LEKV01004556.1|	153983	S1_422218161
GI|976906967|GB|LEKV01004556.1|	154027	S1_422218205
GI|976906989|GB|LEKV01004554.1|	37710	S1_421745844
GI|976906989|GB|LEKV01004554.1|	39202	S1_421747336
GI|976906989|GB|LEKV01004554.1|	310193	S1_422018327
GI|976906989|GB|LEKV01004554.1|	310205	S1_422018339
GI|976906989|GB|LEKV01004554.1|	310381	S1_422018515
GI|976906989|GB|LEKV01004554.1|	310395	S1_422018529
GI|976906989|GB|LEKV01004554.1|	310406	S1_422018540
GI|976906989|GB|LEKV01004554.1|	310410	S1_422018544
GI|976906989|GB|LEKV01004554.1|	310411	S1_422018545
GI|976907018|GB|LEKV01004553.1|	133335	S1_421128340
GI|976907018|GB|LEKV01004553.1|	279145	S1_421274150
GI|976907018|GB|LEKV01004553.1|	444209	S1_421439214
GI|976907073|GB|LEKV01004552.1|	68472	S1_420932658
GI|976907088|GB|LEKV01004551.1|	213577	S1_420618452
GI|976907088|GB|LEKV01004551.1|	213623	S1_420618498
GI|976907088|GB|LEKV01004551.1|	367081	S1_420771956
GI|976907143|GB|LEKV01004550.1|	95584	S1_420322313
GI|976907143|GB|LEKV01004550.1|	95612	S1_420322341
GI|976907143|GB|LEKV01004550.1|	95620	S1_420322349
GI|976907143|GB|LEKV01004550.1|	163795	S1_420390524
GI|976907143|GB|LEKV01004550.1|	163800	S1_420390529
GI|976907143|GB|LEKV01004550.1|	164514	S1_420391243
GI|976907157|GB|LEKV01004549.1|	52226	S1_420046404
GI|976907157|GB|LEKV01004549.1|	104150	S1_420098328
GI|976907157|GB|LEKV01004549.1|	104904	S1_420099082
GI|976907157|GB|LEKV01004549.1|	118855	S1_420113033
GI|976907157|GB|LEKV01004549.1|	118863	S1_420113041
GI|976907157|GB|LEKV01004549.1|	140757	S1_420134935
GI|976907157|GB|LEKV01004549.1|	207803	S1_420201981
GI|976907157|GB|LEKV01004549.1|	207830	S1_420202008
GI|976907157|GB|LEKV01004549.1|	208366	S1_420202544
GI|976907157|GB|LEKV01004549.1|	208385	S1_420202563
GI|976907179|GB|LEKV01004548.1|	6127	S1_419983798
GI|976907179|GB|LEKV01004548.1|	6144	S1_419983815
GI|976907196|GB|LEKV01004545.1|	74525	S1_419652293
GI|976907206|GB|LEKV01004544.1|	125901	S1_419198871
GI|976907206|GB|LEKV01004544.1|	125902	S1_419198872
GI|976907206|GB|LEKV01004544.1|	125904	S1_419198874
GI|976907206|GB|LEKV01004544.1|	125932	S1_419198902
GI|976907206|GB|LEKV01004544.1|	125942	S1_419198912
GI|976907206|GB|LEKV01004544.1|	125953	S1_419198923
GI|976907206|GB|LEKV01004544.1|	383350	S1_419456320
GI|976907236|GB|LEKV01004542.1|	47702	S1_418832820
GI|976907236|GB|LEKV01004542.1|	47703	S1_418832821
GI|976907236|GB|LEKV01004542.1|	148287	S1_418933405
GI|976907286|GB|LEKV01004536.1|	92993	S1_418302737
GI|976907286|GB|LEKV01004536.1|	93640	S1_418303384
GI|976907295|GB|LEKV01004535.1|	21377	S1_418022660
GI|976907295|GB|LEKV01004535.1|	21431	S1_418022714
GI|976907295|GB|LEKV01004535.1|	40455	S1_418041738
GI|976907295|GB|LEKV01004535.1|	47811	S1_418049094
GI|976907295|GB|LEKV01004535.1|	48417	S1_418049700
GI|976907295|GB|LEKV01004535.1|	58784	S1_418060067
GI|976907295|GB|LEKV01004535.1|	58858	S1_418060141
GI|976907295|GB|LEKV01004535.1|	58859	S1_418060142
GI|976907295|GB|LEKV01004535.1|	58860	S1_418060143
GI|976907295|GB|LEKV01004535.1|	59548	S1_418060831
GI|976907295|GB|LEKV01004535.1|	59589	S1_418060872
GI|976907295|GB|LEKV01004535.1|	59593	S1_418060876
GI|976907295|GB|LEKV01004535.1|	62437	S1_418063720
GI|976907318|GB|LEKV01004533.1|	44035	S1_417822512
GI|976907349|GB|LEKV01004529.1|	260529	S1_417432265
GI|976907349|GB|LEKV01004529.1|	260537	S1_417432273
GI|976907370|GB|LEKV01004528.1|	382539	S1_417169515
GI|976907370|GB|LEKV01004528.1|	382575	S1_417169551
GI|976907370|GB|LEKV01004528.1|	383055	S1_417170031
GI|976907403|GB|LEKV01004526.1|	46298	S1_416260053
GI|976907403|GB|LEKV01004526.1|	46346	S1_416260101
GI|976907403|GB|LEKV01004526.1|	115081	S1_416328836
GI|976907403|GB|LEKV01004526.1|	115082	S1_416328837
GI|976907403|GB|LEKV01004526.1|	169797	S1_416383552
GI|976907403|GB|LEKV01004526.1|	169798	S1_416383553
GI|976907403|GB|LEKV01004526.1|	217288	S1_416431043
GI|976907421|GB|LEKV01004525.1|	43251	S1_416022245
GI|976907421|GB|LEKV01004525.1|	43296	S1_416022290
GI|976907421|GB|LEKV01004525.1|	43727	S1_416022721
GI|976907432|GB|LEKV01004524.1|	49720	S1_415952602
GI|976907432|GB|LEKV01004524.1|	49721	S1_415952603
GI|976907432|GB|LEKV01004524.1|	49727	S1_415952609
GI|976907432|GB|LEKV01004524.1|	49751	S1_415952633
GI|976907432|GB|LEKV01004524.1|	49757	S1_415952639
GI|976907461|GB|LEKV01004517.1|	43747	S1_415354011
GI|976907536|GB|LEKV01004508.1|	21945	S1_414225786
GI|976907579|GB|LEKV01004498.1|	81795	S1_413467442
GI|976907579|GB|LEKV01004498.1|	82225	S1_413467872
GI|976907579|GB|LEKV01004498.1|	82240	S1_413467887
GI|976907601|GB|LEKV01004491.1|	183816	S1_412953777
GI|976907634|GB|LEKV01004485.1|	19842	S1_412348893
GI|976907634|GB|LEKV01004485.1|	20598	S1_412349649
GI|976907651|GB|LEKV01004480.1|	49878	S1_411812494
GI|976907651|GB|LEKV01004480.1|	49887	S1_411812503
GI|976907651|GB|LEKV01004480.1|	49926	S1_411812542
GI|976907661|GB|LEKV01004477.1|	105100	S1_411649622
GI|976907661|GB|LEKV01004477.1|	105101	S1_411649623
GI|976907698|GB|LEKV01004458.1|	110069	S1_410587467
GI|976907698|GB|LEKV01004458.1|	114234	S1_410591632
GI|976907698|GB|LEKV01004458.1|	223151	S1_410700549
GI|976907698|GB|LEKV01004458.1|	223190	S1_410700588
GI|976907698|GB|LEKV01004458.1|	223193	S1_410700591
GI|976907750|GB|LEKV01004436.1|	35710	S1_409399123
GI|976907750|GB|LEKV01004436.1|	38799	S1_409402212
GI|976907765|GB|LEKV01004430.1|	58231	S1_408991892
GI|976907765|GB|LEKV01004430.1|	58232	S1_408991893
GI|976907765|GB|LEKV01004430.1|	58280	S1_408991941
GI|976907765|GB|LEKV01004430.1|	58420	S1_408992081
GI|976907765|GB|LEKV01004430.1|	92838	S1_409026499
GI|976907785|GB|LEKV01004418.1|	24676	S1_408611728
GI|976907809|GB|LEKV01004403.1|	3841	S1_408012074
GI|976907820|GB|LEKV01004400.1|	106688	S1_407781870
GI|976907844|GB|LEKV01004399.1|	168855	S1_407285341
GI|976907844|GB|LEKV01004399.1|	198932	S1_407315418
GI|976907844|GB|LEKV01004399.1|	328633	S1_407445119
GI|976907844|GB|LEKV01004399.1|	329089	S1_407445575
GI|976907844|GB|LEKV01004399.1|	329830	S1_407446316
GI|976907844|GB|LEKV01004399.1|	329839	S1_407446325
GI|976907844|GB|LEKV01004399.1|	389506	S1_407505992
GI|976907892|GB|LEKV01004398.1|	81052	S1_406791733
GI|976907892|GB|LEKV01004398.1|	81053	S1_406791734
GI|976907892|GB|LEKV01004398.1|	154715	S1_406865396
GI|976907892|GB|LEKV01004398.1|	154723	S1_406865404
GI|976907892|GB|LEKV01004398.1|	154768	S1_406865449
GI|976907892|GB|LEKV01004398.1|	319865	S1_407030546
GI|976907892|GB|LEKV01004398.1|	350876	S1_407061557
GI|976907892|GB|LEKV01004398.1|	350937	S1_407061618
GI|976907892|GB|LEKV01004398.1|	350938	S1_407061619
GI|976907892|GB|LEKV01004398.1|	350943	S1_407061624
GI|976907892|GB|LEKV01004398.1|	350991	S1_407061672
GI|976907892|GB|LEKV01004398.1|	378571	S1_407089252
GI|976907892|GB|LEKV01004398.1|	400015	S1_407110696
GI|976907892|GB|LEKV01004398.1|	400032	S1_407110713
GI|976907892|GB|LEKV01004398.1|	400043	S1_407110724
GI|976907892|GB|LEKV01004398.1|	400470	S1_407111151
GI|976907892|GB|LEKV01004398.1|	400520	S1_407111201
GI|976907892|GB|LEKV01004398.1|	401339	S1_407112020
GI|976907937|GB|LEKV01004397.1|	72051	S1_406389046
GI|976907937|GB|LEKV01004397.1|	72056	S1_406389051
GI|976907937|GB|LEKV01004397.1|	149649	S1_406466644
GI|976907937|GB|LEKV01004397.1|	149657	S1_406466652
GI|976907937|GB|LEKV01004397.1|	149699	S1_406466694
GI|976907937|GB|LEKV01004397.1|	149700	S1_406466695
GI|976907937|GB|LEKV01004397.1|	149705	S1_406466700
GI|976907937|GB|LEKV01004397.1|	343743	S1_406660738
GI|976907961|GB|LEKV01004395.1|	239699	S1_405476486
GI|976907961|GB|LEKV01004395.1|	239718	S1_405476505
GI|976907961|GB|LEKV01004395.1|	239799	S1_405476586
GI|976907961|GB|LEKV01004395.1|	240233	S1_405477020
GI|976907961|GB|LEKV01004395.1|	240920	S1_405477707
GI|976907961|GB|LEKV01004395.1|	241369	S1_405478156
GI|976907961|GB|LEKV01004395.1|	241383	S1_405478170
GI|976907961|GB|LEKV01004395.1|	441429	S1_405678216
GI|976907961|GB|LEKV01004395.1|	561563	S1_405798350
GI|976907961|GB|LEKV01004395.1|	561567	S1_405798354
GI|976907961|GB|LEKV01004395.1|	561677	S1_405798464
GI|976907961|GB|LEKV01004395.1|	654361	S1_405891148
GI|976907961|GB|LEKV01004395.1|	654390	S1_405891177
GI|976907961|GB|LEKV01004395.1|	654808	S1_405891595
GI|976907961|GB|LEKV01004395.1|	731314	S1_405968101
GI|976907961|GB|LEKV01004395.1|	820657	S1_406057444
GI|976907961|GB|LEKV01004395.1|	820977	S1_406057764
GI|976907961|GB|LEKV01004395.1|	820979	S1_406057766
GI|976907961|GB|LEKV01004395.1|	820983	S1_406057770
GI|976907961|GB|LEKV01004395.1|	820985	S1_406057772
GI|976907961|GB|LEKV01004395.1|	821176	S1_406057963
GI|976908032|GB|LEKV01004394.1|	66663	S1_405104838
GI|976908032|GB|LEKV01004394.1|	67437	S1_405105612
GI|976908054|GB|LEKV01004393.1|	87219	S1_404709868
GI|976908054|GB|LEKV01004393.1|	91628	S1_404714277
GI|976908054|GB|LEKV01004393.1|	305563	S1_404928212
GI|976908054|GB|LEKV01004393.1|	312201	S1_404934850
GI|976908054|GB|LEKV01004393.1|	327208	S1_404949857
GI|976908054|GB|LEKV01004393.1|	327226	S1_404949875
GI|976908054|GB|LEKV01004393.1|	327293	S1_404949942
GI|976908098|GB|LEKV01004392.1|	28768	S1_404209583
GI|976908098|GB|LEKV01004392.1|	28775	S1_404209590
GI|976908098|GB|LEKV01004392.1|	29300	S1_404210115
GI|976908098|GB|LEKV01004392.1|	194741	S1_404375556
GI|976908098|GB|LEKV01004392.1|	194757	S1_404375572
GI|976908135|GB|LEKV01004390.1|	23587	S1_403375892
GI|976908135|GB|LEKV01004390.1|	23588	S1_403375893
GI|976908135|GB|LEKV01004390.1|	24038	S1_403376343
GI|976908135|GB|LEKV01004390.1|	24067	S1_403376372
GI|976908135|GB|LEKV01004390.1|	269157	S1_403621462
GI|976908135|GB|LEKV01004390.1|	497377	S1_403849682
GI|976908135|GB|LEKV01004390.1|	497667	S1_403849972
GI|976908135|GB|LEKV01004390.1|	694992	S1_404047297
GI|976908243|GB|LEKV01004387.1|	190057	S1_402753626
GI|976908243|GB|LEKV01004387.1|	190064	S1_402753633
GI|976908243|GB|LEKV01004387.1|	190082	S1_402753651
GI|976908278|GB|LEKV01004385.1|	56759	S1_402218874
GI|976908292|GB|LEKV01004384.1|	19338	S1_402075615
GI|976908292|GB|LEKV01004384.1|	29366	S1_402085643
GI|976908292|GB|LEKV01004384.1|	29418	S1_402085695
GI|976908292|GB|LEKV01004384.1|	29935	S1_402086212
GI|976908292|GB|LEKV01004384.1|	29979	S1_402086256
GI|976908292|GB|LEKV01004384.1|	34840	S1_402091117
GI|976908292|GB|LEKV01004384.1|	34848	S1_402091125
GI|976908292|GB|LEKV01004384.1|	40436	S1_402096713
GI|976908292|GB|LEKV01004384.1|	41246	S1_402097523
GI|976908302|GB|LEKV01004383.1|	22892	S1_401937830
GI|976908302|GB|LEKV01004383.1|	23568	S1_401938506
GI|976908302|GB|LEKV01004383.1|	113683	S1_402028621
GI|976908316|GB|LEKV01004382.1|	31241	S1_401854307
GI|976908316|GB|LEKV01004382.1|	31262	S1_401854328
GI|976908328|GB|LEKV01004381.1|	34903	S1_400814644
GI|976908328|GB|LEKV01004381.1|	34950	S1_400814691
GI|976908328|GB|LEKV01004381.1|	138690	S1_400918431
GI|976908328|GB|LEKV01004381.1|	138691	S1_400918432
GI|976908328|GB|LEKV01004381.1|	181248	S1_400960989
GI|976908328|GB|LEKV01004381.1|	181249	S1_400960990
GI|976908328|GB|LEKV01004381.1|	181270	S1_400961011
GI|976908328|GB|LEKV01004381.1|	181289	S1_400961030
GI|976908328|GB|LEKV01004381.1|	181308	S1_400961049
GI|976908328|GB|LEKV01004381.1|	566752	S1_401346493
GI|976908328|GB|LEKV01004381.1|	676029	S1_401455770
GI|976908328|GB|LEKV01004381.1|	676069	S1_401455810
GI|976908328|GB|LEKV01004381.1|	895073	S1_401674814
GI|976908328|GB|LEKV01004381.1|	895091	S1_401674832
GI|976908328|GB|LEKV01004381.1|	899037	S1_401678778
GI|976908328|GB|LEKV01004381.1|	899055	S1_401678796
GI|976908445|GB|LEKV01004379.1|	67538	S1_400301047
GI|976908445|GB|LEKV01004379.1|	68099	S1_400301608
GI|976908445|GB|LEKV01004379.1|	107669	S1_400341178
GI|976908445|GB|LEKV01004379.1|	107689	S1_400341198
GI|976908445|GB|LEKV01004379.1|	133596	S1_400367105
GI|976908445|GB|LEKV01004379.1|	133598	S1_400367107
GI|976908445|GB|LEKV01004379.1|	133626	S1_400367135
GI|976908445|GB|LEKV01004379.1|	161568	S1_400395077
GI|976908445|GB|LEKV01004379.1|	161584	S1_400395093
GI|976908480|GB|LEKV01004378.1|	16652	S1_399611415
GI|976908480|GB|LEKV01004378.1|	17645	S1_399612408
GI|976908480|GB|LEKV01004378.1|	57414	S1_399652177
GI|976908480|GB|LEKV01004378.1|	57438	S1_399652201
GI|976908480|GB|LEKV01004378.1|	57523	S1_399652286
GI|976908480|GB|LEKV01004378.1|	271901	S1_399866664
GI|976908480|GB|LEKV01004378.1|	271933	S1_399866696
GI|976908480|GB|LEKV01004378.1|	295629	S1_399890392
GI|976908480|GB|LEKV01004378.1|	356679	S1_399951442
GI|976908480|GB|LEKV01004378.1|	386947	S1_399981710
GI|976908480|GB|LEKV01004378.1|	386950	S1_399981713
GI|976908480|GB|LEKV01004378.1|	386964	S1_399981727
GI|976908480|GB|LEKV01004378.1|	386985	S1_399981748
GI|976908480|GB|LEKV01004378.1|	447625	S1_400042388
GI|976908480|GB|LEKV01004378.1|	465677	S1_400060440
GI|976908480|GB|LEKV01004378.1|	466157	S1_400060920
GI|976908480|GB|LEKV01004378.1|	481424	S1_400076187
GI|976908480|GB|LEKV01004378.1|	481451	S1_400076214
GI|976908480|GB|LEKV01004378.1|	482207	S1_400076970
GI|976908536|GB|LEKV01004377.1|	56472	S1_399370469
GI|976908536|GB|LEKV01004377.1|	56473	S1_399370470
GI|976908536|GB|LEKV01004377.1|	58120	S1_399372117
GI|976908536|GB|LEKV01004377.1|	203563	S1_399517560
GI|976908536|GB|LEKV01004377.1|	203580	S1_399517577
GI|976908566|GB|LEKV01004376.1|	193771	S1_398916531
GI|976908566|GB|LEKV01004376.1|	252546	S1_398975306
GI|976908566|GB|LEKV01004376.1|	252547	S1_398975307
GI|976908566|GB|LEKV01004376.1|	258459	S1_398981219
GI|976908566|GB|LEKV01004376.1|	378139	S1_399100899
GI|976908566|GB|LEKV01004376.1|	378160	S1_399100920
GI|976908566|GB|LEKV01004376.1|	460023	S1_399182783
GI|976908566|GB|LEKV01004376.1|	460024	S1_399182784
GI|976908566|GB|LEKV01004376.1|	507649	S1_399230409
GI|976908612|GB|LEKV01004375.1|	33531	S1_398419865
GI|976908612|GB|LEKV01004375.1|	131717	S1_398518051
GI|976908612|GB|LEKV01004375.1|	132099	S1_398518433
GI|976908612|GB|LEKV01004375.1|	132100	S1_398518434
GI|976908612|GB|LEKV01004375.1|	132101	S1_398518435
GI|976908612|GB|LEKV01004375.1|	132102	S1_398518436
GI|976908612|GB|LEKV01004375.1|	159035	S1_398545369
GI|976908612|GB|LEKV01004375.1|	159140	S1_398545474
GI|976908612|GB|LEKV01004375.1|	159915	S1_398546249
GI|976908612|GB|LEKV01004375.1|	240798	S1_398627132
GI|976908652|GB|LEKV01004374.1|	367038	S1_398270386
GI|976908652|GB|LEKV01004374.1|	455754	S1_398359102
GI|976908652|GB|LEKV01004374.1|	455755	S1_398359103
GI|976908694|GB|LEKV01004371.1|	39100	S1_397423536
GI|976908729|GB|LEKV01004370.1|	29048	S1_397373631
GI|976908731|GB|LEKV01004369.1|	18013	S1_397306351
GI|976908731|GB|LEKV01004369.1|	18141	S1_397306479
GI|976908731|GB|LEKV01004369.1|	18189	S1_397306527
GI|976908741|GB|LEKV01004367.1|	52326	S1_396997210
GI|976908741|GB|LEKV01004367.1|	52344	S1_396997228
GI|976908741|GB|LEKV01004367.1|	52345	S1_396997229
GI|976908741|GB|LEKV01004367.1|	52728	S1_396997612
GI|976908741|GB|LEKV01004367.1|	52734	S1_396997618
GI|976908741|GB|LEKV01004367.1|	52775	S1_396997659
GI|976908741|GB|LEKV01004367.1|	68227	S1_397013111
GI|976908741|GB|LEKV01004367.1|	68272	S1_397013156
GI|976908764|GB|LEKV01004366.1|	20231	S1_396654165
GI|976908764|GB|LEKV01004366.1|	20241	S1_396654175
GI|976908764|GB|LEKV01004366.1|	20243	S1_396654177
GI|976908764|GB|LEKV01004366.1|	20310	S1_396654244
GI|976908764|GB|LEKV01004366.1|	250556	S1_396884490
GI|976908764|GB|LEKV01004366.1|	269590	S1_396903524
GI|976908764|GB|LEKV01004366.1|	269616	S1_396903550
GI|976908790|GB|LEKV01004365.1|	82709	S1_396485847
GI|976908790|GB|LEKV01004365.1|	101101	S1_396504239
GI|976908790|GB|LEKV01004365.1|	101117	S1_396504255
GI|976908812|GB|LEKV01004364.1|	25008	S1_396094008
GI|976908812|GB|LEKV01004364.1|	25009	S1_396094009
GI|976908812|GB|LEKV01004364.1|	25014	S1_396094014
GI|976908812|GB|LEKV01004364.1|	25017	S1_396094017
GI|976908812|GB|LEKV01004364.1|	25018	S1_396094018
GI|976908812|GB|LEKV01004364.1|	25021	S1_396094021
GI|976908812|GB|LEKV01004364.1|	25022	S1_396094022
GI|976908812|GB|LEKV01004364.1|	25047	S1_396094047
GI|976908812|GB|LEKV01004364.1|	258871	S1_396327871
GI|976908812|GB|LEKV01004364.1|	313473	S1_396382473
GI|976908812|GB|LEKV01004364.1|	313478	S1_396382478
GI|976908812|GB|LEKV01004364.1|	313845	S1_396382845
GI|976908812|GB|LEKV01004364.1|	313865	S1_396382865
GI|976908850|GB|LEKV01004362.1|	163505	S1_395708000
GI|976908850|GB|LEKV01004362.1|	163519	S1_395708014
GI|976908885|GB|LEKV01004361.1|	43873	S1_395499294
GI|976908885|GB|LEKV01004361.1|	44188	S1_395499609
GI|976908885|GB|LEKV01004361.1|	44943	S1_395500364
GI|976908885|GB|LEKV01004361.1|	44971	S1_395500392
GI|976908885|GB|LEKV01004361.1|	45023	S1_395500444
GI|976908910|GB|LEKV01004354.1|	304179	S1_394937474
GI|976908910|GB|LEKV01004354.1|	451552	S1_395084847
GI|976908910|GB|LEKV01004354.1|	451553	S1_395084848
GI|976908952|GB|LEKV01004353.1|	126002	S1_394518734
GI|976908952|GB|LEKV01004353.1|	140719	S1_394533451
GI|976908952|GB|LEKV01004353.1|	140723	S1_394533455
GI|976908952|GB|LEKV01004353.1|	141408	S1_394534140
GI|976909002|GB|LEKV01004348.1|	132807	S1_393964363
GI|976909002|GB|LEKV01004348.1|	236951	S1_394068507
GI|976909002|GB|LEKV01004348.1|	237223	S1_394068779
GI|976909002|GB|LEKV01004348.1|	237224	S1_394068780
GI|976909021|GB|LEKV01004347.1|	153343	S1_393811383
GI|976909021|GB|LEKV01004347.1|	154531	S1_393812571
GI|976909035|GB|LEKV01004345.1|	42219	S1_393505137
GI|976909056|GB|LEKV01004343.1|	214377	S1_393308724
GI|976909056|GB|LEKV01004343.1|	214396	S1_393308743
GI|976909056|GB|LEKV01004343.1|	214628	S1_393308975
GI|976909056|GB|LEKV01004343.1|	215406	S1_393309753
GI|976909056|GB|LEKV01004343.1|	228459	S1_393322806
GI|976909056|GB|LEKV01004343.1|	228460	S1_393322807
GI|976909056|GB|LEKV01004343.1|	228484	S1_393322831
GI|976909119|GB|LEKV01004335.1|	27714	S1_392022737
GI|976909119|GB|LEKV01004335.1|	27722	S1_392022745
GI|976909119|GB|LEKV01004335.1|	73582	S1_392068605
GI|976909180|GB|LEKV01004326.1|	36807	S1_391400620
GI|976909180|GB|LEKV01004326.1|	36811	S1_391400624
GI|976909180|GB|LEKV01004326.1|	36857	S1_391400670
GI|976909184|GB|LEKV01004325.1|	59151	S1_391216588
GI|976909184|GB|LEKV01004325.1|	59280	S1_391216717
GI|976909184|GB|LEKV01004325.1|	59351	S1_391216788
GI|976909184|GB|LEKV01004325.1|	59352	S1_391216789
GI|976909184|GB|LEKV01004325.1|	59375	S1_391216812
GI|976909184|GB|LEKV01004325.1|	59376	S1_391216813
GI|976909184|GB|LEKV01004325.1|	59674	S1_391217111
GI|976909184|GB|LEKV01004325.1|	87993	S1_391245430
GI|976909184|GB|LEKV01004325.1|	152737	S1_391310174
GI|976909199|GB|LEKV01004324.1|	34644	S1_390943077
GI|976909199|GB|LEKV01004324.1|	34648	S1_390943081
GI|976909199|GB|LEKV01004324.1|	128902	S1_391037335
GI|976909217|GB|LEKV01004321.1|	49762	S1_390682371
GI|976909217|GB|LEKV01004321.1|	53641	S1_390686250
GI|976909222|GB|LEKV01004320.1|	10742	S1_390440508
GI|976909222|GB|LEKV01004320.1|	10743	S1_390440509
GI|976909222|GB|LEKV01004320.1|	10747	S1_390440513
GI|976909222|GB|LEKV01004320.1|	10748	S1_390440514
GI|976909222|GB|LEKV01004320.1|	10751	S1_390440517
GI|976909222|GB|LEKV01004320.1|	10752	S1_390440518
GI|976909222|GB|LEKV01004320.1|	10753	S1_390440519
GI|976909222|GB|LEKV01004320.1|	30892	S1_390460658
GI|976909222|GB|LEKV01004320.1|	31208	S1_390460974
GI|976909222|GB|LEKV01004320.1|	31340	S1_390461106
GI|976909250|GB|LEKV01004316.1|	74808	S1_389937242
GI|976909250|GB|LEKV01004316.1|	74809	S1_389937243
GI|976909250|GB|LEKV01004316.1|	74822	S1_389937256
GI|976909250|GB|LEKV01004316.1|	74823	S1_389937257
GI|976909378|GB|LEKV01004280.1|	28324	S1_386889548
GI|976909392|GB|LEKV01004277.1|	41037	S1_386583581
GI|976909392|GB|LEKV01004277.1|	41848	S1_386584392
GI|976909397|GB|LEKV01004275.1|	158830	S1_386227321
GI|976909397|GB|LEKV01004275.1|	158831	S1_386227322
GI|976909397|GB|LEKV01004275.1|	159227	S1_386227718
GI|976909397|GB|LEKV01004275.1|	251016	S1_386319507
GI|976909397|GB|LEKV01004275.1|	251030	S1_386319521
GI|976909397|GB|LEKV01004275.1|	251032	S1_386319523
GI|976909397|GB|LEKV01004275.1|	251048	S1_386319539
GI|976909397|GB|LEKV01004275.1|	251093	S1_386319584
GI|976909443|GB|LEKV01004270.1|	93660	S1_385692936
GI|976909443|GB|LEKV01004270.1|	93661	S1_385692937
GI|976909443|GB|LEKV01004270.1|	93662	S1_385692938
GI|976909443|GB|LEKV01004270.1|	94728	S1_385694004
GI|976909443|GB|LEKV01004270.1|	94773	S1_385694049
GI|976909462|GB|LEKV01004268.1|	232286	S1_385437382
GI|976909462|GB|LEKV01004268.1|	232293	S1_385437389
GI|976909462|GB|LEKV01004268.1|	232389	S1_385437485
GI|976909462|GB|LEKV01004268.1|	232403	S1_385437499
GI|976909462|GB|LEKV01004268.1|	232404	S1_385437500
GI|976909462|GB|LEKV01004268.1|	232405	S1_385437501
GI|976909462|GB|LEKV01004268.1|	232480	S1_385437576
GI|976909486|GB|LEKV01004267.1|	76210	S1_385076801
GI|976909486|GB|LEKV01004267.1|	76277	S1_385076868
GI|976909504|GB|LEKV01004264.1|	6935	S1_384793905
GI|976909504|GB|LEKV01004264.1|	7662	S1_384794632
GI|976909545|GB|LEKV01004259.1|	108267	S1_384065208
GI|976909545|GB|LEKV01004259.1|	108290	S1_384065231
GI|976909555|GB|LEKV01004258.1|	53590	S1_383806951
GI|976909555|GB|LEKV01004258.1|	53622	S1_383806983
GI|976909555|GB|LEKV01004258.1|	53633	S1_383806994
GI|976909571|GB|LEKV01004255.1|	25116	S1_383604742
GI|976909571|GB|LEKV01004255.1|	25495	S1_383605121
GI|976909574|GB|LEKV01004254.1|	15843	S1_383403186
GI|976909574|GB|LEKV01004254.1|	15858	S1_383403201
GI|976909574|GB|LEKV01004254.1|	15869	S1_383403212
GI|976909574|GB|LEKV01004254.1|	41834	S1_383429177
GI|976909594|GB|LEKV01004252.1|	86528	S1_383085637
GI|976909594|GB|LEKV01004252.1|	128653	S1_383127762
GI|976909594|GB|LEKV01004252.1|	128655	S1_383127764
GI|976909594|GB|LEKV01004252.1|	128662	S1_383127771
GI|976909615|GB|LEKV01004249.1|	30356	S1_382707249
GI|976909615|GB|LEKV01004249.1|	30439	S1_382707332
GI|976909615|GB|LEKV01004249.1|	30447	S1_382707340
GI|976909615|GB|LEKV01004249.1|	107467	S1_382784360
GI|976909615|GB|LEKV01004249.1|	107473	S1_382784366
GI|976909615|GB|LEKV01004249.1|	107482	S1_382784375
GI|976909615|GB|LEKV01004249.1|	107492	S1_382784385
GI|976909615|GB|LEKV01004249.1|	107621	S1_382784514
GI|976909634|GB|LEKV01004241.1|	34877	S1_382352384
GI|976909637|GB|LEKV01004240.1|	46064	S1_382272285
GI|976909637|GB|LEKV01004240.1|	46073	S1_382272294
GI|976909637|GB|LEKV01004240.1|	46090	S1_382272311
GI|976909637|GB|LEKV01004240.1|	46091	S1_382272312
GI|976909646|GB|LEKV01004238.1|	38597	S1_382015900
GI|976909646|GB|LEKV01004238.1|	38691	S1_382015994
GI|976909646|GB|LEKV01004238.1|	39600	S1_382016903
GI|976909719|GB|LEKV01004207.1|	12093	S1_379573640
GI|976909742|GB|LEKV01004192.1|	40654	S1_378045704
GI|976909742|GB|LEKV01004192.1|	117614	S1_378122664
GI|976909881|GB|LEKV01004132.1|	214284	S1_373142321
GI|976910014|GB|LEKV01004070.1|	101025	S1_369024923
GI|976910014|GB|LEKV01004070.1|	101030	S1_369024928
GI|976910014|GB|LEKV01004070.1|	101036	S1_369024934
GI|976910014|GB|LEKV01004070.1|	101038	S1_369024936
GI|976910014|GB|LEKV01004070.1|	101041	S1_369024939
GI|976910014|GB|LEKV01004070.1|	101050	S1_369024948
GI|976910119|GB|LEKV01003991.1|	30551	S1_366024996
GI|976910129|GB|LEKV01003983.1|	6472	S1_365789662
GI|976910227|GB|LEKV01003910.1|	50838	S1_361983303
GI|976910239|GB|LEKV01003907.1|	24918	S1_361844027
GI|976910244|GB|LEKV01003905.1|	65882	S1_361706395
GI|976910245|GB|LEKV01003904.1|	99723	S1_361572207
GI|976910245|GB|LEKV01003904.1|	99785	S1_361572269
GI|976910245|GB|LEKV01003904.1|	99795	S1_361572279
GI|976910245|GB|LEKV01003904.1|	99806	S1_361572290
GI|976910268|GB|LEKV01003899.1|	22898	S1_361110821
GI|976910268|GB|LEKV01003899.1|	23458	S1_361111381
GI|976910268|GB|LEKV01003899.1|	23464	S1_361111387
GI|976910268|GB|LEKV01003899.1|	23475	S1_361111398
GI|976910301|GB|LEKV01003883.1|	138442	S1_360174384
GI|976910301|GB|LEKV01003883.1|	138455	S1_360174397
GI|976910301|GB|LEKV01003883.1|	138462	S1_360174404
GI|976910301|GB|LEKV01003883.1|	138494	S1_360174436
GI|976910347|GB|LEKV01003866.1|	179510	S1_358699317
GI|976910347|GB|LEKV01003866.1|	179516	S1_358699323
GI|976910347|GB|LEKV01003866.1|	179518	S1_358699325
GI|976910354|GB|LEKV01003865.1|	70311	S1_358369939
GI|976910354|GB|LEKV01003865.1|	70321	S1_358369949
GI|976910354|GB|LEKV01003865.1|	70521	S1_358370149
GI|976910354|GB|LEKV01003865.1|	70522	S1_358370150
GI|976910354|GB|LEKV01003865.1|	91028	S1_358390656
GI|976910354|GB|LEKV01003865.1|	91029	S1_358390657
GI|976910354|GB|LEKV01003865.1|	91030	S1_358390658
GI|976910354|GB|LEKV01003865.1|	91031	S1_358390659
GI|976910372|GB|LEKV01003864.1|	146656	S1_358223495
GI|976910393|GB|LEKV01003860.1|	84247	S1_357798756
GI|976910393|GB|LEKV01003860.1|	84462	S1_357798971
GI|976910393|GB|LEKV01003860.1|	84463	S1_357798972
GI|976910393|GB|LEKV01003860.1|	84469	S1_357798978
GI|976910393|GB|LEKV01003860.1|	84485	S1_357798994
GI|976910393|GB|LEKV01003860.1|	84502	S1_357799011
GI|976910408|GB|LEKV01003857.1|	30266	S1_357557141
GI|976910408|GB|LEKV01003857.1|	31044	S1_357557919
GI|976910408|GB|LEKV01003857.1|	43182	S1_357570057
GI|976910408|GB|LEKV01003857.1|	43199	S1_357570074
GI|976910408|GB|LEKV01003857.1|	43207	S1_357570082
GI|976910408|GB|LEKV01003857.1|	43404	S1_357570279
GI|976910408|GB|LEKV01003857.1|	43457	S1_357570332
GI|976910411|GB|LEKV01003856.1|	115480	S1_357509612
GI|976910458|GB|LEKV01003852.1|	46659	S1_356548464
GI|976910458|GB|LEKV01003852.1|	135409	S1_356637214
GI|976910458|GB|LEKV01003852.1|	135843	S1_356637648
GI|976910458|GB|LEKV01003852.1|	135845	S1_356637650
GI|976910458|GB|LEKV01003852.1|	135893	S1_356637698
GI|976910458|GB|LEKV01003852.1|	339304	S1_356841109
GI|976910458|GB|LEKV01003852.1|	339330	S1_356841135
GI|976910484|GB|LEKV01003851.1|	43599	S1_356193793
GI|976910484|GB|LEKV01003851.1|	43604	S1_356193798
GI|976910484|GB|LEKV01003851.1|	45298	S1_356195492
GI|976910484|GB|LEKV01003851.1|	45663	S1_356195857
GI|976910484|GB|LEKV01003851.1|	45707	S1_356195901
GI|976910484|GB|LEKV01003851.1|	121402	S1_356271596
GI|976910484|GB|LEKV01003851.1|	121642	S1_356271836
GI|976910499|GB|LEKV01003850.1|	30312	S1_356060664
GI|976910521|GB|LEKV01003848.1|	151755	S1_355641078
GI|976910521|GB|LEKV01003848.1|	151771	S1_355641094
GI|976910543|GB|LEKV01003847.1|	59426	S1_355417019
GI|976910543|GB|LEKV01003847.1|	59480	S1_355417073
GI|976910543|GB|LEKV01003847.1|	59583	S1_355417176
GI|976910543|GB|LEKV01003847.1|	59597	S1_355417190
GI|976910543|GB|LEKV01003847.1|	59636	S1_355417229
GI|976910543|GB|LEKV01003847.1|	59638	S1_355417231
GI|976910555|GB|LEKV01003846.1|	328288	S1_355139163
GI|976910555|GB|LEKV01003846.1|	402732	S1_355213607
GI|976910555|GB|LEKV01003846.1|	402762	S1_355213637
GI|976910555|GB|LEKV01003846.1|	403248	S1_355214123
GI|976910555|GB|LEKV01003846.1|	403760	S1_355214635
GI|976910555|GB|LEKV01003846.1|	403843	S1_355214718
GI|976910555|GB|LEKV01003846.1|	449721	S1_355260596
GI|976910555|GB|LEKV01003846.1|	449744	S1_355260619
GI|976910555|GB|LEKV01003846.1|	449764	S1_355260639
GI|976910603|GB|LEKV01003841.1|	19289	S1_354484939
GI|976910603|GB|LEKV01003841.1|	19325	S1_354484975
GI|976910603|GB|LEKV01003841.1|	19575	S1_354485225
GI|976910614|GB|LEKV01003840.1|	118196	S1_354274468
GI|976910614|GB|LEKV01003840.1|	118346	S1_354274618
GI|976910614|GB|LEKV01003840.1|	118347	S1_354274619
GI|976910614|GB|LEKV01003840.1|	118353	S1_354274625
GI|976910614|GB|LEKV01003840.1|	125932	S1_354282204
GI|976910614|GB|LEKV01003840.1|	165927	S1_354322199
GI|976910614|GB|LEKV01003840.1|	165939	S1_354322211
GI|976910614|GB|LEKV01003840.1|	165967	S1_354322239
GI|976910639|GB|LEKV01003839.1|	143085	S1_354014105
GI|976910639|GB|LEKV01003839.1|	143107	S1_354014127
GI|976910654|GB|LEKV01003838.1|	14293	S1_353813506
GI|976910654|GB|LEKV01003838.1|	14298	S1_353813511
GI|976910654|GB|LEKV01003838.1|	14299	S1_353813512
GI|976910654|GB|LEKV01003838.1|	14810	S1_353814023
GI|976910654|GB|LEKV01003838.1|	37143	S1_353836356
GI|976910654|GB|LEKV01003838.1|	37180	S1_353836393
GI|976910654|GB|LEKV01003838.1|	37181	S1_353836394
GI|976910654|GB|LEKV01003838.1|	37553	S1_353836766
GI|976910654|GB|LEKV01003838.1|	37561	S1_353836774
GI|976910654|GB|LEKV01003838.1|	37576	S1_353836789
GI|976910673|GB|LEKV01003834.1|	148532	S1_353372823
GI|976910673|GB|LEKV01003834.1|	148561	S1_353372852
GI|976910673|GB|LEKV01003834.1|	148575	S1_353372866
GI|976910673|GB|LEKV01003834.1|	261521	S1_353485812
GI|976910710|GB|LEKV01003833.1|	44890	S1_352871515
GI|976910710|GB|LEKV01003833.1|	44907	S1_352871532
GI|976910742|GB|LEKV01003832.1|	74411	S1_352592533
GI|976910742|GB|LEKV01003832.1|	74417	S1_352592539
GI|976910742|GB|LEKV01003832.1|	74901	S1_352593023
GI|976910742|GB|LEKV01003832.1|	278206	S1_352796328
GI|976910742|GB|LEKV01003832.1|	278213	S1_352796335
GI|976910742|GB|LEKV01003832.1|	278217	S1_352796339
GI|976910742|GB|LEKV01003832.1|	278238	S1_352796360
GI|976910742|GB|LEKV01003832.1|	278387	S1_352796509
GI|976910742|GB|LEKV01003832.1|	278388	S1_352796510
GI|976910742|GB|LEKV01003832.1|	278389	S1_352796511
GI|976910742|GB|LEKV01003832.1|	278393	S1_352796515
GI|976910742|GB|LEKV01003832.1|	278397	S1_352796519
GI|976910772|GB|LEKV01003831.1|	116175	S1_351761005
GI|976910772|GB|LEKV01003831.1|	431884	S1_352076714
GI|976910772|GB|LEKV01003831.1|	431885	S1_352076715
GI|976910772|GB|LEKV01003831.1|	574243	S1_352219073
GI|976910772|GB|LEKV01003831.1|	576332	S1_352221162
GI|976910862|GB|LEKV01003826.1|	19306	S1_351286634
GI|976910862|GB|LEKV01003826.1|	19307	S1_351286635
GI|976910862|GB|LEKV01003826.1|	31058	S1_351298386
GI|976910873|GB|LEKV01003825.1|	88911	S1_350907057
GI|976910873|GB|LEKV01003825.1|	89274	S1_350907420
GI|976910873|GB|LEKV01003825.1|	124121	S1_350942267
GI|976910873|GB|LEKV01003825.1|	244282	S1_351062428
GI|976910873|GB|LEKV01003825.1|	244658	S1_351062804
GI|976910873|GB|LEKV01003825.1|	386767	S1_351204913
GI|976910910|GB|LEKV01003824.1|	220389	S1_350090113
GI|976910910|GB|LEKV01003824.1|	608713	S1_350478437
GI|976910910|GB|LEKV01003824.1|	608741	S1_350478465
GI|976910910|GB|LEKV01003824.1|	608742	S1_350478466
GI|976910981|GB|LEKV01003823.1|	137719	S1_349811621
GI|976910981|GB|LEKV01003823.1|	137729	S1_349811631
GI|976910981|GB|LEKV01003823.1|	137735	S1_349811637
GI|976910981|GB|LEKV01003823.1|	137758	S1_349811660
GI|976910981|GB|LEKV01003823.1|	137761	S1_349811663
GI|976910981|GB|LEKV01003823.1|	137762	S1_349811664
GI|976910981|GB|LEKV01003823.1|	137764	S1_349811666
GI|976910981|GB|LEKV01003823.1|	137767	S1_349811669
GI|976910999|GB|LEKV01003822.1|	105934	S1_349513578
GI|976910999|GB|LEKV01003822.1|	133246	S1_349540890
GI|976910999|GB|LEKV01003822.1|	133251	S1_349540895
GI|976911025|GB|LEKV01003821.1|	54189	S1_348995175
GI|976911025|GB|LEKV01003821.1|	54415	S1_348995401
GI|976911025|GB|LEKV01003821.1|	54417	S1_348995403
GI|976911025|GB|LEKV01003821.1|	54435	S1_348995421
GI|976911025|GB|LEKV01003821.1|	80434	S1_349021420
GI|976911025|GB|LEKV01003821.1|	80478	S1_349021464
GI|976911025|GB|LEKV01003821.1|	80498	S1_349021484
GI|976911025|GB|LEKV01003821.1|	232377	S1_349173363
GI|976911025|GB|LEKV01003821.1|	232378	S1_349173364
GI|976911072|GB|LEKV01003819.1|	127344	S1_348178440
GI|976911134|GB|LEKV01003818.1|	263738	S1_347859749
GI|976911134|GB|LEKV01003818.1|	263834	S1_347859845
GI|976911134|GB|LEKV01003818.1|	264427	S1_347860438
GI|976911134|GB|LEKV01003818.1|	264435	S1_347860446
GI|976911163|GB|LEKV01003817.1|	267321	S1_347411017
GI|976911163|GB|LEKV01003817.1|	267337	S1_347411033
GI|976911163|GB|LEKV01003817.1|	267351	S1_347411047
GI|976911163|GB|LEKV01003817.1|	336865	S1_347480561
GI|976911163|GB|LEKV01003817.1|	365563	S1_347509259
GI|976911163|GB|LEKV01003817.1|	365989	S1_347509685
GI|976911163|GB|LEKV01003817.1|	374732	S1_347518428
GI|976911163|GB|LEKV01003817.1|	374733	S1_347518429
GI|976911203|GB|LEKV01003816.1|	137643	S1_347049392
GI|976911203|GB|LEKV01003816.1|	137662	S1_347049411
GI|976911203|GB|LEKV01003816.1|	137888	S1_347049637
GI|976911203|GB|LEKV01003816.1|	158627	S1_347070376
GI|976911203|GB|LEKV01003816.1|	208651	S1_347120400
GI|976911230|GB|LEKV01003815.1|	106008	S1_346439929
GI|976911230|GB|LEKV01003815.1|	106288	S1_346440209
GI|976911230|GB|LEKV01003815.1|	106306	S1_346440227
GI|976911230|GB|LEKV01003815.1|	129311	S1_346463232
GI|976911230|GB|LEKV01003815.1|	129312	S1_346463233
GI|976911230|GB|LEKV01003815.1|	416090	S1_346750011
GI|976911230|GB|LEKV01003815.1|	416102	S1_346750023
GI|976911230|GB|LEKV01003815.1|	416104	S1_346750025
GI|976911230|GB|LEKV01003815.1|	416113	S1_346750034
GI|976911230|GB|LEKV01003815.1|	416115	S1_346750036
GI|976911230|GB|LEKV01003815.1|	416118	S1_346750039
GI|976911230|GB|LEKV01003815.1|	416126	S1_346750047
GI|976911230|GB|LEKV01003815.1|	416127	S1_346750048
GI|976911230|GB|LEKV01003815.1|	416131	S1_346750052
GI|976911230|GB|LEKV01003815.1|	416139	S1_346750060
GI|976911230|GB|LEKV01003815.1|	416143	S1_346750064
GI|976911230|GB|LEKV01003815.1|	416144	S1_346750065
GI|976911230|GB|LEKV01003815.1|	416149	S1_346750070
GI|976911230|GB|LEKV01003815.1|	416150	S1_346750071
[truncated: 2,713 more rows]

## Sheet: cardoon dataset
Additional file 2C. Genomic position and ID number of SNPs of cardoon dataset, after filtering for minor allel frequency >5%, call rate >50%, HWE p-value >10-6
Scaffold/contig	Physical position	Marker ID
GI|976495470|GB|LEKV01013304.1|	417	S1_725690508
GI|976495470|GB|LEKV01013304.1|	911	S1_725691002
GI|976495569|GB|LEKV01013210.1|	1062	S1_725573311
GI|976495608|GB|LEKV01013176.1|	299	S1_725528615
GI|976495608|GB|LEKV01013176.1|	316	S1_725528632
GI|976495608|GB|LEKV01013176.1|	331	S1_725528647
GI|976495608|GB|LEKV01013176.1|	420	S1_725528736
GI|976495608|GB|LEKV01013176.1|	438	S1_725528754
GI|976496212|GB|LEKV01012597.1|	926	S1_724719609
GI|976496866|GB|LEKV01011976.1|	150	S1_723680568
GI|976496866|GB|LEKV01011976.1|	151	S1_723680569
GI|976496873|GB|LEKV01011969.1|	701	S1_723668100
GI|976496873|GB|LEKV01011969.1|	746	S1_723668145
GI|976496873|GB|LEKV01011969.1|	1004	S1_723668403
GI|976496873|GB|LEKV01011969.1|	1018	S1_723668417
GI|976496873|GB|LEKV01011969.1|	1028	S1_723668427
GI|976496873|GB|LEKV01011969.1|	1042	S1_723668441
GI|976555916|GB|LEKV01010460.1|	680	S1_718550199
GI|976555916|GB|LEKV01010460.1|	683	S1_718550202
GI|976555916|GB|LEKV01010460.1|	688	S1_718550207
GI|976555916|GB|LEKV01010460.1|	1183	S1_718550702
GI|976610374|GB|LEKV01009841.1|	3707	S1_714200532
GI|976610374|GB|LEKV01009841.1|	3735	S1_714200560
GI|976645816|GB|LEKV01009431.1|	8085	S1_710285883
GI|976645816|GB|LEKV01009431.1|	8360	S1_710286158
GI|976645816|GB|LEKV01009431.1|	8361	S1_710286159
GI|976681756|GB|LEKV01009044.1|	4628	S1_705646802
GI|976686156|GB|LEKV01009007.1|	11678	S1_705148180
GI|976686156|GB|LEKV01009007.1|	11684	S1_705148186
GI|976686156|GB|LEKV01009007.1|	11688	S1_705148190
GI|976686156|GB|LEKV01009007.1|	11692	S1_705148194
GI|976686156|GB|LEKV01009007.1|	11695	S1_705148197
GI|976686156|GB|LEKV01009007.1|	11702	S1_705148204
GI|976686156|GB|LEKV01009007.1|	11705	S1_705148207
GI|976686156|GB|LEKV01009007.1|	11706	S1_705148208
GI|976686156|GB|LEKV01009007.1|	11708	S1_705148210
GI|976686156|GB|LEKV01009007.1|	11710	S1_705148212
GI|976686156|GB|LEKV01009007.1|	11713	S1_705148215
GI|976686156|GB|LEKV01009007.1|	11718	S1_705148220
GI|976686156|GB|LEKV01009007.1|	11719	S1_705148221
GI|976686156|GB|LEKV01009007.1|	11722	S1_705148224
GI|976715960|GB|LEKV01008636.1|	10751	S1_699646605
GI|976724353|GB|LEKV01008497.1|	9441	S1_697338444
GI|976724353|GB|LEKV01008497.1|	9442	S1_697338445
GI|976724353|GB|LEKV01008497.1|	9502	S1_697338505
GI|976740177|GB|LEKV01008284.1|	7938	S1_693450765
GI|976740177|GB|LEKV01008284.1|	7939	S1_693450766
GI|976740177|GB|LEKV01008284.1|	7946	S1_693450773
GI|976740177|GB|LEKV01008284.1|	7951	S1_693450778
GI|976740177|GB|LEKV01008284.1|	7959	S1_693450786
GI|976740177|GB|LEKV01008284.1|	7960	S1_693450787
GI|976740177|GB|LEKV01008284.1|	7962	S1_693450789
GI|976740177|GB|LEKV01008284.1|	7967	S1_693450794
GI|976740177|GB|LEKV01008284.1|	7969	S1_693450796
GI|976740177|GB|LEKV01008284.1|	7974	S1_693450801
GI|976740177|GB|LEKV01008284.1|	8044	S1_693450871
GI|976740177|GB|LEKV01008284.1|	8048	S1_693450875
GI|976740177|GB|LEKV01008284.1|	8051	S1_693450878
GI|976740177|GB|LEKV01008284.1|	8054	S1_693450881
GI|976740177|GB|LEKV01008284.1|	8058	S1_693450885
GI|976740177|GB|LEKV01008284.1|	8061	S1_693450888
GI|976740177|GB|LEKV01008284.1|	8063	S1_693450890
GI|976740177|GB|LEKV01008284.1|	8066	S1_693450893
GI|976740177|GB|LEKV01008284.1|	8068	S1_693450895
GI|976740177|GB|LEKV01008284.1|	8072	S1_693450899
GI|976740496|GB|LEKV01008281.1|	12490	S1_693397763
GI|976746914|GB|LEKV01008206.1|	7914	S1_691911357
GI|976746924|GB|LEKV01008204.1|	1715	S1_691863635
GI|976746928|GB|LEKV01008203.1|	16455	S1_691858652
GI|976746928|GB|LEKV01008203.1|	16474	S1_691858671
GI|976747571|GB|LEKV01008199.1|	12127	S1_691770769
GI|976751520|GB|LEKV01008140.1|	11793	S1_690537417
GI|976754171|GB|LEKV01008106.1|	2752	S1_689782676
GI|976757433|GB|LEKV01008063.1|	17743	S1_688873078
GI|976784934|GB|LEKV01007656.1|	18616	S1_678966628
GI|976787147|GB|LEKV01007622.1|	12328	S1_678030767
GI|976787147|GB|LEKV01007622.1|	12329	S1_678030768
GI|976787147|GB|LEKV01007622.1|	12334	S1_678030773
GI|976787147|GB|LEKV01007622.1|	12342	S1_678030781
GI|976787147|GB|LEKV01007622.1|	12343	S1_678030782
GI|976787147|GB|LEKV01007622.1|	12359	S1_678030798
GI|976789704|GB|LEKV01007583.1|	7266	S1_676938617
GI|976789704|GB|LEKV01007583.1|	7397	S1_676938748
GI|976789704|GB|LEKV01007583.1|	7415	S1_676938766
GI|976800206|GB|LEKV01007423.1|	16942	S1_672263913
GI|976803445|GB|LEKV01007360.1|	21712	S1_670312776
GI|976803445|GB|LEKV01007360.1|	21864	S1_670312928
GI|976803445|GB|LEKV01007360.1|	21877	S1_670312941
GI|976803445|GB|LEKV01007360.1|	21884	S1_670312948
GI|976803445|GB|LEKV01007360.1|	21896	S1_670312960
GI|976803604|GB|LEKV01007356.1|	16429	S1_670183333
GI|976805716|GB|LEKV01007320.1|	15960	S1_669037826
GI|976811660|GB|LEKV01007234.1|	19703	S1_666222733
GI|976811660|GB|LEKV01007234.1|	19704	S1_666222734
GI|976811660|GB|LEKV01007234.1|	19727	S1_666222757
GI|976811660|GB|LEKV01007234.1|	19728	S1_666222758
GI|976811660|GB|LEKV01007234.1|	19733	S1_666222763
GI|976811660|GB|LEKV01007234.1|	19734	S1_666222764
GI|976811660|GB|LEKV01007234.1|	19739	S1_666222769
GI|976811660|GB|LEKV01007234.1|	19740	S1_666222770
GI|976811660|GB|LEKV01007234.1|	22472	S1_666225502
GI|976816425|GB|LEKV01007199.1|	32221	S1_665029320
GI|976816425|GB|LEKV01007199.1|	32227	S1_665029326
GI|976819516|GB|LEKV01007171.1|	33483	S1_664076189
GI|976819516|GB|LEKV01007171.1|	33484	S1_664076190
GI|976825759|GB|LEKV01007111.1|	22587	S1_661929691
GI|976827456|GB|LEKV01007091.1|	7973	S1_661193871
GI|976827456|GB|LEKV01007091.1|	8202	S1_661194100
GI|976827456|GB|LEKV01007091.1|	8203	S1_661194101
GI|976827615|GB|LEKV01007089.1|	27559	S1_661141794
GI|976827615|GB|LEKV01007089.1|	27563	S1_661141798
GI|976830483|GB|LEKV01007052.1|	19138	S1_659769269
GI|976830483|GB|LEKV01007052.1|	19195	S1_659769326
GI|976830483|GB|LEKV01007052.1|	19200	S1_659769331
GI|976831330|GB|LEKV01007042.1|	27739	S1_659403055
GI|976831330|GB|LEKV01007042.1|	27740	S1_659403056
GI|976831330|GB|LEKV01007042.1|	27754	S1_659403070
GI|976831330|GB|LEKV01007042.1|	27780	S1_659403096
GI|976831330|GB|LEKV01007042.1|	28019	S1_659403335
GI|976831330|GB|LEKV01007042.1|	28057	S1_659403373
GI|976831330|GB|LEKV01007042.1|	28064	S1_659403380
GI|976833622|GB|LEKV01007013.1|	29727	S1_658303488
GI|976836558|GB|LEKV01006985.1|	7133	S1_657206801
GI|976845790|GB|LEKV01006909.1|	45443	S1_654229325
GI|976845790|GB|LEKV01006909.1|	45444	S1_654229326
GI|976845790|GB|LEKV01006909.1|	46294	S1_654230176
GI|976845790|GB|LEKV01006909.1|	46341	S1_654230223
GI|976850683|GB|LEKV01006872.1|	36916	S1_652710899
GI|976850683|GB|LEKV01006872.1|	36934	S1_652710917
GI|976857229|GB|LEKV01006797.1|	5380	S1_649552762
GI|976857229|GB|LEKV01006797.1|	5399	S1_649552781
GI|976858296|GB|LEKV01006791.1|	4723	S1_649290449
GI|976866963|GB|LEKV01006694.1|	18767	S1_645077393
GI|976866963|GB|LEKV01006694.1|	18997	S1_645077623
GI|976866963|GB|LEKV01006694.1|	18998	S1_645077624
GI|976872254|GB|LEKV01006649.1|	39823	S1_643034755
GI|976872254|GB|LEKV01006649.1|	39824	S1_643034756
GI|976875405|GB|LEKV01006622.1|	35237	S1_641764543
GI|976875405|GB|LEKV01006622.1|	35893	S1_641765199
GI|976877311|GB|LEKV01006606.1|	9274	S1_640988385
GI|976883762|GB|LEKV01006539.1|	25516	S1_637743361
GI|976883762|GB|LEKV01006539.1|	25563	S1_637743408
GI|976886880|GB|LEKV01006509.1|	32537	S1_636246758
GI|976887052|GB|LEKV01006508.1|	14168	S1_636177904
GI|976887052|GB|LEKV01006508.1|	14201	S1_636177937
GI|976888332|GB|LEKV01006493.1|	22754	S1_635409467
GI|976888360|GB|LEKV01006491.1|	17780	S1_635301441
GI|976888735|GB|LEKV01006486.1|	48150	S1_635076185
GI|976888735|GB|LEKV01006486.1|	48151	S1_635076186
GI|976889599|GB|LEKV01006478.1|	33439	S1_634646413
GI|976891416|GB|LEKV01006446.1|	42924	S1_632962886
GI|976891416|GB|LEKV01006446.1|	42982	S1_632962944
GI|976891416|GB|LEKV01006446.1|	43021	S1_632962983
GI|976891416|GB|LEKV01006446.1|	43028	S1_632962990
GI|976891987|GB|LEKV01006437.1|	5873	S1_632448189
GI|976891987|GB|LEKV01006437.1|	5964	S1_632448280
GI|976891987|GB|LEKV01006437.1|	5969	S1_632448285
GI|976894085|GB|LEKV01006412.1|	10126	S1_631086716
GI|976894580|GB|LEKV01006398.1|	32351	S1_630344128
GI|976894644|GB|LEKV01006395.1|	18504	S1_630167458
GI|976894644|GB|LEKV01006395.1|	23348	S1_630172302
GI|976895278|GB|LEKV01006381.1|	13629	S1_629393523
GI|976895822|GB|LEKV01006359.1|	27196	S1_628178642
GI|976898304|GB|LEKV01006261.1|	10713	S1_622441478
GI|976898304|GB|LEKV01006261.1|	10716	S1_622441481
GI|976898304|GB|LEKV01006261.1|	10727	S1_622441492
GI|976898304|GB|LEKV01006261.1|	10733	S1_622441498
GI|976898304|GB|LEKV01006261.1|	10753	S1_622441518
GI|976898304|GB|LEKV01006261.1|	10762	S1_622441527
GI|976898313|GB|LEKV01006253.1|	43592	S1_621992796
GI|976898334|GB|LEKV01006246.1|	18791	S1_621541078
GI|976898341|GB|LEKV01006241.1|	24889	S1_621245120
GI|976898341|GB|LEKV01006241.1|	25211	S1_621245442
GI|976898341|GB|LEKV01006241.1|	25243	S1_621245474
GI|976898341|GB|LEKV01006241.1|	25249	S1_621245480
GI|976898341|GB|LEKV01006241.1|	25252	S1_621245483
GI|976898371|GB|LEKV01006224.1|	31684	S1_620193696
GI|976898371|GB|LEKV01006224.1|	31685	S1_620193697
GI|976898371|GB|LEKV01006224.1|	31686	S1_620193698
GI|976898371|GB|LEKV01006224.1|	31689	S1_620193701
GI|976898371|GB|LEKV01006224.1|	31700	S1_620193712
GI|976898371|GB|LEKV01006224.1|	31706	S1_620193718
GI|976898371|GB|LEKV01006224.1|	31710	S1_620193722
GI|976898371|GB|LEKV01006224.1|	31711	S1_620193723
GI|976898385|GB|LEKV01006217.1|	25609	S1_619758167
GI|976898385|GB|LEKV01006217.1|	25610	S1_619758168
GI|976898385|GB|LEKV01006217.1|	25741	S1_619758299
GI|976898385|GB|LEKV01006217.1|	26046	S1_619758604
GI|976898463|GB|LEKV01006166.1|	52319	S1_616565547
GI|976898463|GB|LEKV01006166.1|	52322	S1_616565550
GI|976898498|GB|LEKV01006147.1|	27383	S1_615308931
GI|976898553|GB|LEKV01006116.1|	24237	S1_613246698
GI|976898553|GB|LEKV01006116.1|	24716	S1_613247177
GI|976898553|GB|LEKV01006116.1|	24744	S1_613247205
GI|976898553|GB|LEKV01006116.1|	27069	S1_613249530
GI|976898553|GB|LEKV01006116.1|	27075	S1_613249536
GI|976898553|GB|LEKV01006116.1|	27093	S1_613249554
GI|976898562|GB|LEKV01006113.1|	26183	S1_613054210
GI|976898615|GB|LEKV01006086.1|	43653	S1_611255498
GI|976898615|GB|LEKV01006086.1|	43658	S1_611255503
GI|976898615|GB|LEKV01006086.1|	43661	S1_611255506
GI|976898615|GB|LEKV01006086.1|	43681	S1_611255526
GI|976898615|GB|LEKV01006086.1|	43690	S1_611255535
GI|976898615|GB|LEKV01006086.1|	43693	S1_611255538
GI|976898615|GB|LEKV01006086.1|	49637	S1_611261482
GI|976898615|GB|LEKV01006086.1|	50088	S1_611261933
GI|976898615|GB|LEKV01006086.1|	50089	S1_611261934
GI|976898615|GB|LEKV01006086.1|	50131	S1_611261976
GI|976898639|GB|LEKV01006071.1|	31189	S1_610208226
GI|976898641|GB|LEKV01006070.1|	49575	S1_610156152
GI|976898641|GB|LEKV01006070.1|	52419	S1_610158996
GI|976898668|GB|LEKV01006057.1|	33988	S1_609240053
GI|976898668|GB|LEKV01006057.1|	33999	S1_609240064
GI|976898680|GB|LEKV01006048.1|	46566	S1_608632931
GI|976898684|GB|LEKV01006046.1|	46285	S1_608493765
GI|976898684|GB|LEKV01006046.1|	46297	S1_608493777
GI|976898684|GB|LEKV01006046.1|	46312	S1_608493792
GI|976898684|GB|LEKV01006046.1|	46325	S1_608493805
GI|976898689|GB|LEKV01006042.1|	45828	S1_608216963
GI|976898689|GB|LEKV01006042.1|	45831	S1_608216966
GI|976898725|GB|LEKV01006024.1|	41721	S1_606944100
GI|976898767|GB|LEKV01006005.1|	33395	S1_605569048
GI|976898767|GB|LEKV01006005.1|	33428	S1_605569081
GI|976898767|GB|LEKV01006005.1|	33439	S1_605569092
GI|976898767|GB|LEKV01006005.1|	33687	S1_605569340
GI|976898767|GB|LEKV01006005.1|	33723	S1_605569376
GI|976898767|GB|LEKV01006005.1|	33742	S1_605569395
GI|976898767|GB|LEKV01006005.1|	33809	S1_605569462
GI|976898776|GB|LEKV01006003.1|	61009	S1_605452405
GI|976898776|GB|LEKV01006003.1|	61013	S1_605452409
GI|976898776|GB|LEKV01006003.1|	61071	S1_605452467
GI|976898776|GB|LEKV01006003.1|	61075	S1_605452471
GI|976898776|GB|LEKV01006003.1|	61078	S1_605452474
GI|976898817|GB|LEKV01005982.1|	51217	S1_603911495
GI|976898829|GB|LEKV01005974.1|	39438	S1_603308718
GI|976898829|GB|LEKV01005974.1|	39439	S1_603308719
GI|976898829|GB|LEKV01005974.1|	39442	S1_603308722
GI|976898841|GB|LEKV01005968.1|	33273	S1_602853899
GI|976898859|GB|LEKV01005956.1|	31182	S1_601956510
GI|976898880|GB|LEKV01005943.1|	31827	S1_600968591
GI|976898976|GB|LEKV01005901.1|	29996	S1_597723321
GI|976898976|GB|LEKV01005901.1|	30016	S1_597723341
GI|976898976|GB|LEKV01005901.1|	30038	S1_597723363
GI|976898976|GB|LEKV01005901.1|	30039	S1_597723364
GI|976898995|GB|LEKV01005889.1|	64762	S1_596803542
GI|976899000|GB|LEKV01005884.1|	72611	S1_596397471
GI|976899013|GB|LEKV01005877.1|	6280	S1_595773892
GI|976899013|GB|LEKV01005877.1|	6690	S1_595774302
GI|976899013|GB|LEKV01005877.1|	14007	S1_595781619
GI|976899037|GB|LEKV01005870.1|	13107	S1_595215365
GI|976899037|GB|LEKV01005870.1|	13108	S1_595215366
GI|976899037|GB|LEKV01005870.1|	17819	S1_595220077
GI|976899037|GB|LEKV01005870.1|	17823	S1_595220081
GI|976899037|GB|LEKV01005870.1|	17824	S1_595220082
GI|976899037|GB|LEKV01005870.1|	17913	S1_595220171
GI|976899044|GB|LEKV01005868.1|	40002	S1_595074429
GI|976899061|GB|LEKV01005860.1|	35508	S1_594410511
GI|976899061|GB|LEKV01005860.1|	35509	S1_594410512
GI|976899061|GB|LEKV01005860.1|	35860	S1_594410863
GI|976899071|GB|LEKV01005855.1|	43442	S1_594011022
GI|976899071|GB|LEKV01005855.1|	43479	S1_594011059
GI|976899071|GB|LEKV01005855.1|	43839	S1_594011419
GI|976899071|GB|LEKV01005855.1|	43849	S1_594011429
GI|976899118|GB|LEKV01005832.1|	70410	S1_592133611
GI|976899118|GB|LEKV01005832.1|	70506	S1_592133707
GI|976899118|GB|LEKV01005832.1|	72070	S1_592135271
GI|976899118|GB|LEKV01005832.1|	72071	S1_592135272
GI|976899118|GB|LEKV01005832.1|	72616	S1_592135817
GI|976899168|GB|LEKV01005804.1|	77923	S1_589770351
GI|976899168|GB|LEKV01005804.1|	78114	S1_589770542
GI|976899168|GB|LEKV01005804.1|	78193	S1_589770621
GI|976899236|GB|LEKV01005769.1|	8537	S1_586606764
GI|976899236|GB|LEKV01005769.1|	8773	S1_586607000
GI|976899236|GB|LEKV01005769.1|	8776	S1_586607003
GI|976899236|GB|LEKV01005769.1|	27053	S1_586625280
GI|976899236|GB|LEKV01005769.1|	54991	S1_586653218
GI|976899286|GB|LEKV01005745.1|	39491	S1_584453326
GI|976899288|GB|LEKV01005744.1|	33585	S1_584355114
GI|976899288|GB|LEKV01005744.1|	33586	S1_584355115
GI|976899288|GB|LEKV01005744.1|	33607	S1_584355136
GI|976899288|GB|LEKV01005744.1|	33625	S1_584355154
GI|976899288|GB|LEKV01005744.1|	33629	S1_584355158
GI|976899323|GB|LEKV01005731.1|	23789	S1_583133212
GI|976899323|GB|LEKV01005731.1|	23805	S1_583133228
GI|976899323|GB|LEKV01005731.1|	23806	S1_583133229
GI|976899323|GB|LEKV01005731.1|	24091	S1_583133514
GI|976899357|GB|LEKV01005718.1|	63385	S1_581934476
GI|976899357|GB|LEKV01005718.1|	63393	S1_581934484
GI|976899357|GB|LEKV01005718.1|	63405	S1_581934496
GI|976899357|GB|LEKV01005718.1|	63779	S1_581934870
GI|976899357|GB|LEKV01005718.1|	63780	S1_581934871
GI|976899357|GB|LEKV01005718.1|	63781	S1_581934872
GI|976899357|GB|LEKV01005718.1|	63782	S1_581934873
GI|976899419|GB|LEKV01005682.1|	10946	S1_578374041
GI|976899419|GB|LEKV01005682.1|	10957	S1_578374052
GI|976899419|GB|LEKV01005682.1|	10958	S1_578374053
GI|976899419|GB|LEKV01005682.1|	10980	S1_578374075
GI|976899419|GB|LEKV01005682.1|	10989	S1_578374084
GI|976899419|GB|LEKV01005682.1|	10998	S1_578374093
GI|976899419|GB|LEKV01005682.1|	11544	S1_578374639
GI|976899419|GB|LEKV01005682.1|	11553	S1_578374648
GI|976899419|GB|LEKV01005682.1|	28083	S1_578391178
GI|976899419|GB|LEKV01005682.1|	28094	S1_578391189
GI|976899419|GB|LEKV01005682.1|	28095	S1_578391190
GI|976899419|GB|LEKV01005682.1|	28127	S1_578391222
GI|976899419|GB|LEKV01005682.1|	47216	S1_578410311
GI|976899437|GB|LEKV01005675.1|	57220	S1_577722298
GI|976899437|GB|LEKV01005675.1|	57229	S1_577722307
GI|976899460|GB|LEKV01005663.1|	26095	S1_576477380
GI|976899462|GB|LEKV01005662.1|	11450	S1_576361078
GI|976899462|GB|LEKV01005662.1|	11464	S1_576361092
GI|976899462|GB|LEKV01005662.1|	11472	S1_576361100
GI|976899502|GB|LEKV01005647.1|	61971	S1_574877994
GI|976899502|GB|LEKV01005647.1|	62052	S1_574878075
GI|976899527|GB|LEKV01005638.1|	15943	S1_573891836
GI|976899527|GB|LEKV01005638.1|	15961	S1_573891854
GI|976899527|GB|LEKV01005638.1|	90805	S1_573966698
GI|976899527|GB|LEKV01005638.1|	90814	S1_573966707
GI|976899527|GB|LEKV01005638.1|	90848	S1_573966741
GI|976899583|GB|LEKV01005613.1|	66101	S1_571264813
GI|976899583|GB|LEKV01005613.1|	66102	S1_571264814
GI|976899583|GB|LEKV01005613.1|	66110	S1_571264822
GI|976899583|GB|LEKV01005613.1|	66143	S1_571264855
GI|976899591|GB|LEKV01005610.1|	96096	S1_570975593
GI|976899626|GB|LEKV01005595.1|	19778	S1_569255328
GI|976899654|GB|LEKV01005584.1|	22139	S1_568033200
GI|976899654|GB|LEKV01005584.1|	22179	S1_568033240
GI|976899654|GB|LEKV01005584.1|	22334	S1_568033395
GI|976899654|GB|LEKV01005584.1|	22338	S1_568033399
GI|976899654|GB|LEKV01005584.1|	22341	S1_568033402
GI|976899654|GB|LEKV01005584.1|	22344	S1_568033405
GI|976899654|GB|LEKV01005584.1|	22379	S1_568033440
GI|976899654|GB|LEKV01005584.1|	22392	S1_568033453
GI|976899654|GB|LEKV01005584.1|	33485	S1_568044546
GI|976899654|GB|LEKV01005584.1|	33490	S1_568044551
GI|976899654|GB|LEKV01005584.1|	33536	S1_568044597
GI|976899675|GB|LEKV01005579.1|	76937	S1_567523823
GI|976899675|GB|LEKV01005579.1|	82277	S1_567529163
GI|976899698|GB|LEKV01005568.1|	52849	S1_566238287
GI|976899698|GB|LEKV01005568.1|	53383	S1_566238821
GI|976899698|GB|LEKV01005568.1|	53385	S1_566238823
GI|976899698|GB|LEKV01005568.1|	53386	S1_566238824
GI|976899702|GB|LEKV01005566.1|	17596	S1_565957374
GI|976899702|GB|LEKV01005566.1|	17597	S1_565957375
GI|976899702|GB|LEKV01005566.1|	17598	S1_565957376
GI|976899702|GB|LEKV01005566.1|	17600	S1_565957378
GI|976899702|GB|LEKV01005566.1|	17604	S1_565957382
GI|976899702|GB|LEKV01005566.1|	17606	S1_565957384
GI|976899702|GB|LEKV01005566.1|	17611	S1_565957389
GI|976899702|GB|LEKV01005566.1|	65407	S1_566005185
GI|976899702|GB|LEKV01005566.1|	65576	S1_566005354
GI|976899713|GB|LEKV01005561.1|	25412	S1_565390218
GI|976899713|GB|LEKV01005561.1|	25416	S1_565390222
GI|976899713|GB|LEKV01005561.1|	25420	S1_565390226
GI|976899713|GB|LEKV01005561.1|	25619	S1_565390425
GI|976899779|GB|LEKV01005543.1|	3150	S1_563254700
GI|976899791|GB|LEKV01005538.1|	80763	S1_562720372
GI|976899791|GB|LEKV01005538.1|	80764	S1_562720373
GI|976899791|GB|LEKV01005538.1|	80765	S1_562720374
GI|976899821|GB|LEKV01005528.1|	30434	S1_561457269
GI|976899842|GB|LEKV01005523.1|	36878	S1_560845977
GI|976899842|GB|LEKV01005523.1|	36911	S1_560846010
GI|976899888|GB|LEKV01005498.1|	1194	S1_557616569
GI|976899888|GB|LEKV01005498.1|	1195	S1_557616570
GI|976899888|GB|LEKV01005498.1|	1246	S1_557616621
GI|976899888|GB|LEKV01005498.1|	1288	S1_557616663
GI|976899888|GB|LEKV01005498.1|	1303	S1_557616678
GI|976899888|GB|LEKV01005498.1|	1307	S1_557616682
GI|976899888|GB|LEKV01005498.1|	1313	S1_557616688
GI|976899888|GB|LEKV01005498.1|	1703	S1_557617078
GI|976899888|GB|LEKV01005498.1|	1721	S1_557617096
GI|976899906|GB|LEKV01005494.1|	51194	S1_557144121
GI|976899906|GB|LEKV01005494.1|	51205	S1_557144132
GI|976899906|GB|LEKV01005494.1|	51216	S1_557144143
GI|976899906|GB|LEKV01005494.1|	51228	S1_557144155
GI|976899906|GB|LEKV01005494.1|	51248	S1_557144175
GI|976899906|GB|LEKV01005494.1|	51254	S1_557144181
GI|976899906|GB|LEKV01005494.1|	51268	S1_557144195
GI|976899906|GB|LEKV01005494.1|	51304	S1_557144231
GI|976899906|GB|LEKV01005494.1|	51306	S1_557144233
GI|976899906|GB|LEKV01005494.1|	51307	S1_557144234
GI|976899906|GB|LEKV01005494.1|	51318	S1_557144245
GI|976899932|GB|LEKV01005480.1|	122264	S1_555332228
GI|976899932|GB|LEKV01005480.1|	122285	S1_555332249
GI|976899932|GB|LEKV01005480.1|	122295	S1_555332259
GI|976899932|GB|LEKV01005480.1|	122296	S1_555332260
GI|976899936|GB|LEKV01005478.1|	100628	S1_555044813
GI|976899957|GB|LEKV01005472.1|	53326	S1_554192868
GI|976899957|GB|LEKV01005472.1|	53327	S1_554192869
GI|976899967|GB|LEKV01005471.1|	40200	S1_554044164
GI|976899985|GB|LEKV01005463.1|	84934	S1_552998051
GI|976900052|GB|LEKV01005443.1|	22154	S1_550088515
GI|976900052|GB|LEKV01005443.1|	22161	S1_550088522
GI|976900052|GB|LEKV01005443.1|	22162	S1_550088523
GI|976900052|GB|LEKV01005443.1|	22172	S1_550088533
GI|976900052|GB|LEKV01005443.1|	22185	S1_550088546
GI|976900052|GB|LEKV01005443.1|	22232	S1_550088593
GI|976900052|GB|LEKV01005443.1|	22235	S1_550088596
GI|976900052|GB|LEKV01005443.1|	22272	S1_550088633
GI|976900052|GB|LEKV01005443.1|	22274	S1_550088635
GI|976900052|GB|LEKV01005443.1|	22365	S1_550088726
GI|976900052|GB|LEKV01005443.1|	22447	S1_550088808
GI|976900052|GB|LEKV01005443.1|	22450	S1_550088811
GI|976900052|GB|LEKV01005443.1|	22467	S1_550088828
GI|976900052|GB|LEKV01005443.1|	22468	S1_550088829
GI|976900052|GB|LEKV01005443.1|	25384	S1_550091745
GI|976900052|GB|LEKV01005443.1|	25410	S1_550091771
GI|976900052|GB|LEKV01005443.1|	25425	S1_550091786
GI|976900052|GB|LEKV01005443.1|	25426	S1_550091787
GI|976900060|GB|LEKV01005440.1|	112994	S1_549746695
GI|976900066|GB|LEKV01005438.1|	58658	S1_549400046
GI|976900066|GB|LEKV01005438.1|	63098	S1_549404486
GI|976900066|GB|LEKV01005438.1|	63114	S1_549404502
GI|976900089|GB|LEKV01005434.1|	79278	S1_548824484
GI|976900089|GB|LEKV01005434.1|	79295	S1_548824501
GI|976900089|GB|LEKV01005434.1|	79606	S1_548824812
GI|976900133|GB|LEKV01005420.1|	14576	S1_546617191
GI|976900133|GB|LEKV01005420.1|	14583	S1_546617198
GI|976900133|GB|LEKV01005420.1|	14748	S1_546617363
GI|976900133|GB|LEKV01005420.1|	65456	S1_546668071
GI|976900133|GB|LEKV01005420.1|	80528	S1_546683143
GI|976900133|GB|LEKV01005420.1|	80922	S1_546683537
GI|976900152|GB|LEKV01005417.1|	135755	S1_546257838
GI|976900152|GB|LEKV01005417.1|	135797	S1_546257880
GI|976900152|GB|LEKV01005417.1|	135811	S1_546257894
GI|976900152|GB|LEKV01005417.1|	135812	S1_546257895
GI|976900152|GB|LEKV01005417.1|	136085	S1_546258168
GI|976900162|GB|LEKV01005413.1|	145890	S1_545637806
GI|976900162|GB|LEKV01005413.1|	145937	S1_545637853
GI|976900162|GB|LEKV01005413.1|	148800	S1_545640716
GI|976900162|GB|LEKV01005413.1|	148851	S1_545640767
GI|976900166|GB|LEKV01005412.1|	102865	S1_545435622
GI|976900166|GB|LEKV01005412.1|	102877	S1_545435634
GI|976900166|GB|LEKV01005412.1|	103225	S1_545435982
GI|976900166|GB|LEKV01005412.1|	103285	S1_545436042
GI|976900166|GB|LEKV01005412.1|	103306	S1_545436063
GI|976900166|GB|LEKV01005412.1|	103332	S1_545436089
GI|976900180|GB|LEKV01005409.1|	152146	S1_544999880
GI|976900180|GB|LEKV01005409.1|	152208	S1_544999942
GI|976900180|GB|LEKV01005409.1|	152491	S1_545000225
GI|976900180|GB|LEKV01005409.1|	152496	S1_545000230
GI|976900186|GB|LEKV01005408.1|	112890	S1_544792893
GI|976900186|GB|LEKV01005408.1|	112894	S1_544792897
GI|976900186|GB|LEKV01005408.1|	112895	S1_544792898
GI|976900186|GB|LEKV01005408.1|	112913	S1_544792916
GI|976900186|GB|LEKV01005408.1|	113717	S1_544793720
GI|976900186|GB|LEKV01005408.1|	114329	S1_544794332
GI|976900201|GB|LEKV01005407.1|	63134	S1_544579987
GI|976900201|GB|LEKV01005407.1|	63455	S1_544580308
GI|976900201|GB|LEKV01005407.1|	63480	S1_544580333
GI|976900201|GB|LEKV01005407.1|	63507	S1_544580360
GI|976900201|GB|LEKV01005407.1|	104657	S1_544621510
GI|976900201|GB|LEKV01005407.1|	121793	S1_544638646
GI|976900201|GB|LEKV01005407.1|	121800	S1_544638653
GI|976900201|GB|LEKV01005407.1|	121856	S1_544638709
GI|976900201|GB|LEKV01005407.1|	122358	S1_544639211
GI|976900201|GB|LEKV01005407.1|	138559	S1_544655412
GI|976900218|GB|LEKV01005402.1|	60628	S1_543753091
GI|976900218|GB|LEKV01005402.1|	60725	S1_543753188
GI|976900218|GB|LEKV01005402.1|	60739	S1_543753202
GI|976900218|GB|LEKV01005402.1|	60742	S1_543753205
GI|976900218|GB|LEKV01005402.1|	60802	S1_543753265
GI|976900218|GB|LEKV01005402.1|	60963	S1_543753426
GI|976900218|GB|LEKV01005402.1|	60968	S1_543753431
GI|976900218|GB|LEKV01005402.1|	60970	S1_543753433
GI|976900218|GB|LEKV01005402.1|	63620	S1_543756083
GI|976900218|GB|LEKV01005402.1|	63652	S1_543756115
GI|976900218|GB|LEKV01005402.1|	63765	S1_543756228
GI|976900218|GB|LEKV01005402.1|	63766	S1_543756229
GI|976900218|GB|LEKV01005402.1|	63808	S1_543756271
GI|976900228|GB|LEKV01005399.1|	110753	S1_543301492
GI|976900228|GB|LEKV01005399.1|	110790	S1_543301529
GI|976900228|GB|LEKV01005399.1|	149543	S1_543340282
GI|976900228|GB|LEKV01005399.1|	149558	S1_543340297
GI|976900228|GB|LEKV01005399.1|	149603	S1_543340342
GI|976900228|GB|LEKV01005399.1|	149633	S1_543340372
GI|976900255|GB|LEKV01005392.1|	60096	S1_542055438
GI|976900262|GB|LEKV01005391.1|	55595	S1_541880391
GI|976900262|GB|LEKV01005391.1|	55889	S1_541880685
GI|976900280|GB|LEKV01005390.1|	43334	S1_541683513
GI|976900280|GB|LEKV01005390.1|	43783	S1_541683962
GI|976900280|GB|LEKV01005390.1|	43892	S1_541684071
GI|976900280|GB|LEKV01005390.1|	44627	S1_541684806
GI|976900280|GB|LEKV01005390.1|	44639	S1_541684818
GI|976900287|GB|LEKV01005388.1|	33973	S1_541326042
GI|976900317|GB|LEKV01005381.1|	11907	S1_540068115
GI|976900317|GB|LEKV01005381.1|	11911	S1_540068119
GI|976900334|GB|LEKV01005372.1|	45093	S1_538439016
GI|976900334|GB|LEKV01005372.1|	45115	S1_538439038
GI|976900334|GB|LEKV01005372.1|	70557	S1_538464480
GI|976900334|GB|LEKV01005372.1|	70567	S1_538464490
GI|976900334|GB|LEKV01005372.1|	70574	S1_538464497
GI|976900334|GB|LEKV01005372.1|	70579	S1_538464502
GI|976900334|GB|LEKV01005372.1|	131071	S1_538524994
GI|976900334|GB|LEKV01005372.1|	131087	S1_538525010
GI|976900334|GB|LEKV01005372.1|	131109	S1_538525032
GI|976900334|GB|LEKV01005372.1|	131110	S1_538525033
GI|976900346|GB|LEKV01005371.1|	145157	S1_538347645
GI|976900346|GB|LEKV01005371.1|	145243	S1_538347731
GI|976900346|GB|LEKV01005371.1|	145247	S1_538347735
GI|976900346|GB|LEKV01005371.1|	156494	S1_538358982
GI|976900346|GB|LEKV01005371.1|	156514	S1_538359002
GI|976900346|GB|LEKV01005371.1|	156521	S1_538359009
GI|976900346|GB|LEKV01005371.1|	156555	S1_538359043
GI|976900365|GB|LEKV01005367.1|	43671	S1_537469879
GI|976900365|GB|LEKV01005367.1|	43719	S1_537469927
GI|976900365|GB|LEKV01005367.1|	49791	S1_537475999
GI|976900381|GB|LEKV01005365.1|	128727	S1_537168135
GI|976900381|GB|LEKV01005365.1|	128869	S1_537168277
GI|976900381|GB|LEKV01005365.1|	128925	S1_537168333
GI|976900381|GB|LEKV01005365.1|	128926	S1_537168334
GI|976900381|GB|LEKV01005365.1|	129062	S1_537168470
GI|976900383|GB|LEKV01005364.1|	17571	S1_536860136
GI|976900383|GB|LEKV01005364.1|	17572	S1_536860137
GI|976900383|GB|LEKV01005364.1|	37676	S1_536880241
GI|976900383|GB|LEKV01005364.1|	37697	S1_536880262
GI|976900383|GB|LEKV01005364.1|	37717	S1_536880282
GI|976900383|GB|LEKV01005364.1|	37744	S1_536880309
GI|976900383|GB|LEKV01005364.1|	125936	S1_536968501
GI|976900383|GB|LEKV01005364.1|	125957	S1_536968522
GI|976900383|GB|LEKV01005364.1|	126059	S1_536968624
GI|976900383|GB|LEKV01005364.1|	126082	S1_536968647
GI|976900383|GB|LEKV01005364.1|	126173	S1_536968738
GI|976900383|GB|LEKV01005364.1|	126174	S1_536968739
GI|976900402|GB|LEKV01005361.1|	179674	S1_536424087
GI|976900402|GB|LEKV01005361.1|	179826	S1_536424239
GI|976900402|GB|LEKV01005361.1|	179831	S1_536424244
GI|976900402|GB|LEKV01005361.1|	179837	S1_536424250
GI|976900402|GB|LEKV01005361.1|	184670	S1_536429083
GI|976900402|GB|LEKV01005361.1|	184806	S1_536429219
GI|976900402|GB|LEKV01005361.1|	185372	S1_536429785
GI|976900446|GB|LEKV01005357.1|	132211	S1_535551335
GI|976900452|GB|LEKV01005355.1|	46766	S1_535051599
GI|976900452|GB|LEKV01005355.1|	46777	S1_535051610
GI|976900452|GB|LEKV01005355.1|	108156	S1_535112989
GI|976900452|GB|LEKV01005355.1|	108171	S1_535113004
GI|976900452|GB|LEKV01005355.1|	126410	S1_535131243
GI|976900452|GB|LEKV01005355.1|	126422	S1_535131255
GI|976900452|GB|LEKV01005355.1|	126424	S1_535131257
GI|976900452|GB|LEKV01005355.1|	126426	S1_535131259
GI|976900452|GB|LEKV01005355.1|	126427	S1_535131260
GI|976900452|GB|LEKV01005355.1|	126428	S1_535131261
GI|976900452|GB|LEKV01005355.1|	126431	S1_535131264
GI|976900452|GB|LEKV01005355.1|	126432	S1_535131265
GI|976900452|GB|LEKV01005355.1|	126433	S1_535131266
GI|976900452|GB|LEKV01005355.1|	126442	S1_535131275
GI|976900452|GB|LEKV01005355.1|	198818	S1_535203651
GI|976900452|GB|LEKV01005355.1|	198841	S1_535203674
GI|976900469|GB|LEKV01005352.1|	206772	S1_534575710
GI|976900469|GB|LEKV01005352.1|	207202	S1_534576140
GI|976900488|GB|LEKV01005350.1|	66702	S1_534007331
GI|976900488|GB|LEKV01005350.1|	66706	S1_534007335
GI|976900488|GB|LEKV01005350.1|	67553	S1_534008182
GI|976900498|GB|LEKV01005348.1|	132141	S1_533632241
GI|976900498|GB|LEKV01005348.1|	132166	S1_533632266
GI|976900498|GB|LEKV01005348.1|	135901	S1_533636001
GI|976900498|GB|LEKV01005348.1|	135902	S1_533636002
GI|976900498|GB|LEKV01005348.1|	135927	S1_533636027
GI|976900498|GB|LEKV01005348.1|	135934	S1_533636034
GI|976900498|GB|LEKV01005348.1|	135948	S1_533636048
GI|976900498|GB|LEKV01005348.1|	135967	S1_533636067
GI|976900498|GB|LEKV01005348.1|	144306	S1_533644406
GI|976900498|GB|LEKV01005348.1|	144309	S1_533644409
GI|976900498|GB|LEKV01005348.1|	144316	S1_533644416
GI|976900498|GB|LEKV01005348.1|	144331	S1_533644431
GI|976900498|GB|LEKV01005348.1|	144337	S1_533644437
GI|976900498|GB|LEKV01005348.1|	144347	S1_533644447
GI|976900498|GB|LEKV01005348.1|	160192	S1_533660292
GI|976900498|GB|LEKV01005348.1|	160206	S1_533660306
GI|976900498|GB|LEKV01005348.1|	160217	S1_533660317
GI|976900537|GB|LEKV01005344.1|	127717	S1_532727330
GI|976900551|GB|LEKV01005342.1|	70491	S1_532197656
GI|976900551|GB|LEKV01005342.1|	70492	S1_532197657
GI|976900551|GB|LEKV01005342.1|	70510	S1_532197675
GI|976900551|GB|LEKV01005342.1|	70514	S1_532197679
GI|976900551|GB|LEKV01005342.1|	70530	S1_532197695
GI|976900580|GB|LEKV01005339.1|	218086	S1_531628448
GI|976900580|GB|LEKV01005339.1|	218096	S1_531628458
GI|976900580|GB|LEKV01005339.1|	218097	S1_531628459
GI|976900580|GB|LEKV01005339.1|	219255	S1_531629617
GI|976900580|GB|LEKV01005339.1|	219292	S1_531629654
GI|976900606|GB|LEKV01005338.1|	133039	S1_531293245
GI|976900606|GB|LEKV01005338.1|	133149	S1_531293355
GI|976900612|GB|LEKV01005337.1|	176360	S1_531069628
GI|976900612|GB|LEKV01005337.1|	176366	S1_531069634
GI|976900612|GB|LEKV01005337.1|	176405	S1_531069673
GI|976900612|GB|LEKV01005337.1|	176407	S1_531069675
GI|976900625|GB|LEKV01005335.1|	50423	S1_530398778
GI|976900625|GB|LEKV01005335.1|	50875	S1_530399230
GI|976900642|GB|LEKV01005333.1|	163834	S1_529933316
GI|976900656|GB|LEKV01005330.1|	100347	S1_528978048
GI|976900656|GB|LEKV01005330.1|	169820	S1_529047521
GI|976900656|GB|LEKV01005330.1|	169826	S1_529047527
GI|976900656|GB|LEKV01005330.1|	169838	S1_529047539
GI|976900656|GB|LEKV01005330.1|	169850	S1_529047551
GI|976900656|GB|LEKV01005330.1|	169856	S1_529047557
GI|976900656|GB|LEKV01005330.1|	189092	S1_529066793
GI|976900656|GB|LEKV01005330.1|	189387	S1_529067088
GI|976900656|GB|LEKV01005330.1|	189402	S1_529067103
GI|976900656|GB|LEKV01005330.1|	193173	S1_529070874
GI|976900656|GB|LEKV01005330.1|	193184	S1_529070885
GI|976900656|GB|LEKV01005330.1|	193211	S1_529070912
GI|976900656|GB|LEKV01005330.1|	275595	S1_529153296
GI|976900701|GB|LEKV01005327.1|	72933	S1_527939257
GI|976900701|GB|LEKV01005327.1|	236797	S1_528103121
GI|976900701|GB|LEKV01005327.1|	289271	S1_528155595
GI|976900701|GB|LEKV01005327.1|	368468	S1_528234792
GI|976900701|GB|LEKV01005327.1|	368873	S1_528235197
GI|976900727|GB|LEKV01005326.1|	196754	S1_527674947
GI|976900727|GB|LEKV01005326.1|	196755	S1_527674948
GI|976900727|GB|LEKV01005326.1|	197246	S1_527675439
GI|976900760|GB|LEKV01005325.1|	296611	S1_527381594
GI|976900794|GB|LEKV01005324.1|	376720	S1_527043046
GI|976900794|GB|LEKV01005324.1|	376740	S1_527043066
GI|976900794|GB|LEKV01005324.1|	376759	S1_527043085
GI|976900794|GB|LEKV01005324.1|	376778	S1_527043104
GI|976900794|GB|LEKV01005324.1|	376820	S1_527043146
GI|976900794|GB|LEKV01005324.1|	376830	S1_527043156
GI|976900797|GB|LEKV01005323.1|	416760	S1_526595457
GI|976900797|GB|LEKV01005323.1|	416763	S1_526595460
GI|976900797|GB|LEKV01005323.1|	416772	S1_526595469
GI|976900797|GB|LEKV01005323.1|	416776	S1_526595473
GI|976900797|GB|LEKV01005323.1|	416782	S1_526595479
GI|976900797|GB|LEKV01005323.1|	416798	S1_526595495
GI|976900797|GB|LEKV01005323.1|	416816	S1_526595513
GI|976900797|GB|LEKV01005323.1|	416825	S1_526595522
GI|976900797|GB|LEKV01005323.1|	458627	S1_526637324
GI|976900861|GB|LEKV01005320.1|	15343	S1_525673156
GI|976900861|GB|LEKV01005320.1|	15376	S1_525673189
GI|976900861|GB|LEKV01005320.1|	111740	S1_525769553
GI|976900861|GB|LEKV01005320.1|	111800	S1_525769613
GI|976900861|GB|LEKV01005320.1|	111872	S1_525769685
GI|976900861|GB|LEKV01005320.1|	111873	S1_525769686
GI|976900861|GB|LEKV01005320.1|	150193	S1_525808006
GI|976900861|GB|LEKV01005320.1|	150806	S1_525808619
GI|976900861|GB|LEKV01005320.1|	150852	S1_525808665
GI|976900935|GB|LEKV01005312.1|	39848	S1_524573977
GI|976900935|GB|LEKV01005312.1|	39853	S1_524573982
GI|976900935|GB|LEKV01005312.1|	39875	S1_524574004
GI|976900935|GB|LEKV01005312.1|	106937	S1_524641066
GI|976900935|GB|LEKV01005312.1|	106990	S1_524641119
GI|976901065|GB|LEKV01005294.1|	25911	S1_522553045
GI|976901065|GB|LEKV01005294.1|	25926	S1_522553060
GI|976901065|GB|LEKV01005294.1|	25927	S1_522553061
GI|976901085|GB|LEKV01005289.1|	190659	S1_522047443
GI|976901085|GB|LEKV01005289.1|	190661	S1_522047445
GI|976901085|GB|LEKV01005289.1|	202132	S1_522058916
GI|976901085|GB|LEKV01005289.1|	202151	S1_522058935
GI|976901085|GB|LEKV01005289.1|	205621	S1_522062405
GI|976901085|GB|LEKV01005289.1|	205623	S1_522062407
GI|976901085|GB|LEKV01005289.1|	205624	S1_522062408
GI|976901085|GB|LEKV01005289.1|	205625	S1_522062409
GI|976901085|GB|LEKV01005289.1|	205632	S1_522062416
GI|976901085|GB|LEKV01005289.1|	205638	S1_522062422
GI|976901085|GB|LEKV01005289.1|	205641	S1_522062425
GI|976901085|GB|LEKV01005289.1|	205660	S1_522062444
GI|976901085|GB|LEKV01005289.1|	205676	S1_522062460
GI|976901085|GB|LEKV01005289.1|	205678	S1_522062462
GI|976901085|GB|LEKV01005289.1|	205682	S1_522062466
GI|976901085|GB|LEKV01005289.1|	205683	S1_522062467
GI|976901085|GB|LEKV01005289.1|	205687	S1_522062471
GI|976901085|GB|LEKV01005289.1|	205711	S1_522062495
GI|976901085|GB|LEKV01005289.1|	205723	S1_522062507
GI|976901085|GB|LEKV01005289.1|	205724	S1_522062508
GI|976901085|GB|LEKV01005289.1|	205727	S1_522062511
GI|976901091|GB|LEKV01005288.1|	209513	S1_521792360
GI|976901091|GB|LEKV01005288.1|	209538	S1_521792385
GI|976901124|GB|LEKV01005280.1|	27624	S1_520827532
GI|976901124|GB|LEKV01005280.1|	27656	S1_520827564
GI|976901141|GB|LEKV01005276.1|	52104	S1_520546010
GI|976901166|GB|LEKV01005268.1|	232728	S1_519930757
GI|976901166|GB|LEKV01005268.1|	232971	S1_519931000
GI|976901180|GB|LEKV01005266.1|	30364	S1_519649987
GI|976901180|GB|LEKV01005266.1|	30389	S1_519650012
GI|976901188|GB|LEKV01005263.1|	9292	S1_519405617
GI|976901188|GB|LEKV01005263.1|	9293	S1_519405618
GI|976901188|GB|LEKV01005263.1|	9379	S1_519405704
GI|976901188|GB|LEKV01005263.1|	9380	S1_519405705
GI|976901188|GB|LEKV01005263.1|	44669	S1_519440994
GI|976901206|GB|LEKV01005255.1|	69930	S1_519022734
GI|976901206|GB|LEKV01005255.1|	69931	S1_519022735
GI|976901206|GB|LEKV01005255.1|	69948	S1_519022752
GI|976901221|GB|LEKV01005251.1|	67733	S1_518729946
GI|976901291|GB|LEKV01005228.1|	32761	S1_516948287
GI|976901291|GB|LEKV01005228.1|	32778	S1_516948304
GI|976901291|GB|LEKV01005228.1|	32785	S1_516948311
GI|976901291|GB|LEKV01005228.1|	32805	S1_516948331
GI|976901291|GB|LEKV01005228.1|	32806	S1_516948332
GI|976901326|GB|LEKV01005220.1|	222900	S1_516223175
GI|976901326|GB|LEKV01005220.1|	223458	S1_516223733
GI|976901326|GB|LEKV01005220.1|	223510	S1_516223785
GI|976901374|GB|LEKV01005210.1|	136753	S1_514631997
GI|976901374|GB|LEKV01005210.1|	136790	S1_514632034
GI|976901374|GB|LEKV01005210.1|	426040	S1_514921284
GI|976901417|GB|LEKV01005208.1|	170150	S1_513992140
GI|976901417|GB|LEKV01005208.1|	170166	S1_513992156
GI|976901417|GB|LEKV01005208.1|	622598	S1_514444588
GI|976901417|GB|LEKV01005208.1|	623015	S1_514445005
GI|976901475|GB|LEKV01005205.1|	22734	S1_513216709
GI|976901475|GB|LEKV01005205.1|	79576	S1_513273551
GI|976901520|GB|LEKV01005198.1|	60561	S1_512648555
GI|976901520|GB|LEKV01005198.1|	60798	S1_512648792
GI|976901520|GB|LEKV01005198.1|	60838	S1_512648832
GI|976901520|GB|LEKV01005198.1|	68934	S1_512656928
GI|976901520|GB|LEKV01005198.1|	69443	S1_512657437
GI|976901520|GB|LEKV01005198.1|	135564	S1_512723558
GI|976901534|GB|LEKV01005197.1|	87477	S1_512555366
GI|976901534|GB|LEKV01005197.1|	87481	S1_512555370
GI|976901534|GB|LEKV01005197.1|	87752	S1_512555641
GI|976901541|GB|LEKV01005196.1|	24358	S1_511961106
GI|976901592|GB|LEKV01005194.1|	53212	S1_511504077
GI|976901607|GB|LEKV01005190.1|	219429	S1_511180992
GI|976901626|GB|LEKV01005182.1|	24553	S1_510411790
GI|976901626|GB|LEKV01005182.1|	32305	S1_510419542
GI|976901632|GB|LEKV01005181.1|	117509	S1_510236703
GI|976901638|GB|LEKV01005180.1|	27418	S1_509960284
GI|976901638|GB|LEKV01005180.1|	27419	S1_509960285
GI|976901638|GB|LEKV01005180.1|	27439	S1_509960305
GI|976901638|GB|LEKV01005180.1|	27489	S1_509960355
GI|976901638|GB|LEKV01005180.1|	27490	S1_509960356
GI|976901638|GB|LEKV01005180.1|	27967	S1_509960833
GI|976901638|GB|LEKV01005180.1|	27980	S1_509960846
GI|976901643|GB|LEKV01005179.1|	133753	S1_509790537
GI|976901643|GB|LEKV01005179.1|	136872	S1_509793656
GI|976901643|GB|LEKV01005179.1|	184063	S1_509840847
GI|976901643|GB|LEKV01005179.1|	184147	S1_509840931
GI|976901669|GB|LEKV01005174.1|	130965	S1_509026349
GI|976901678|GB|LEKV01005170.1|	2240	S1_508633863
GI|976901678|GB|LEKV01005170.1|	2433	S1_508634056
GI|976901678|GB|LEKV01005170.1|	2502	S1_508634125
GI|976901678|GB|LEKV01005170.1|	2943	S1_508634566
GI|976901689|GB|LEKV01005163.1|	51053	S1_508266228
GI|976901689|GB|LEKV01005163.1|	51074	S1_508266249
GI|976901689|GB|LEKV01005163.1|	51225	S1_508266400
GI|976901712|GB|LEKV01005158.1|	18333	S1_507510859
GI|976901712|GB|LEKV01005158.1|	114658	S1_507607184
GI|976901730|GB|LEKV01005151.1|	102135	S1_507168950
GI|976901730|GB|LEKV01005151.1|	102148	S1_507168963
GI|976901757|GB|LEKV01005147.1|	71292	S1_506525738
GI|976901764|GB|LEKV01005145.1|	22826	S1_506412393
GI|976901764|GB|LEKV01005145.1|	22851	S1_506412418
GI|976901769|GB|LEKV01005144.1|	46179	S1_506325311
GI|976901769|GB|LEKV01005144.1|	46180	S1_506325312
GI|976901769|GB|LEKV01005144.1|	46185	S1_506325317
GI|976901769|GB|LEKV01005144.1|	46192	S1_506325324
GI|976901769|GB|LEKV01005144.1|	46193	S1_506325325
GI|976901769|GB|LEKV01005144.1|	46194	S1_506325326
GI|976901769|GB|LEKV01005144.1|	46204	S1_506325336
GI|976901769|GB|LEKV01005144.1|	46212	S1_506325344
GI|976901779|GB|LEKV01005143.1|	97581	S1_506188058
GI|976901803|GB|LEKV01005139.1|	14574	S1_505673237
GI|976901803|GB|LEKV01005139.1|	14577	S1_505673240
GI|976901803|GB|LEKV01005139.1|	14910	S1_505673573
GI|976901806|GB|LEKV01005138.1|	219319	S1_505478939
GI|976901806|GB|LEKV01005138.1|	219333	S1_505478953
GI|976901806|GB|LEKV01005138.1|	219361	S1_505478981
GI|976901833|GB|LEKV01005137.1|	52476	S1_505049947
GI|976901833|GB|LEKV01005137.1|	52531	S1_505050002
GI|976901833|GB|LEKV01005137.1|	52532	S1_505050003
GI|976901833|GB|LEKV01005137.1|	52541	S1_505050012
GI|976901860|GB|LEKV01005134.1|	29500	S1_504762954
GI|976901860|GB|LEKV01005134.1|	29502	S1_504762956
GI|976901860|GB|LEKV01005134.1|	29610	S1_504763064
GI|976901860|GB|LEKV01005134.1|	35774	S1_504769228
GI|976901865|GB|LEKV01005133.1|	257332	S1_504702591
GI|976901865|GB|LEKV01005133.1|	257334	S1_504702593
GI|976901865|GB|LEKV01005133.1|	258087	S1_504703346
GI|976901898|GB|LEKV01005129.1|	32523	S1_504189481
GI|976901898|GB|LEKV01005129.1|	32525	S1_504189483
GI|976901898|GB|LEKV01005129.1|	32531	S1_504189489
GI|976901898|GB|LEKV01005129.1|	58261	S1_504215219
GI|976901898|GB|LEKV01005129.1|	58263	S1_504215221
GI|976901898|GB|LEKV01005129.1|	60565	S1_504217523
GI|976901898|GB|LEKV01005129.1|	60568	S1_504217526
GI|976901898|GB|LEKV01005129.1|	60607	S1_504217565
GI|976901906|GB|LEKV01005128.1|	23354	S1_504052812
GI|976901906|GB|LEKV01005128.1|	23355	S1_504052813
GI|976901906|GB|LEKV01005128.1|	23356	S1_504052814
GI|976901906|GB|LEKV01005128.1|	23380	S1_504052838
GI|976901906|GB|LEKV01005128.1|	23412	S1_504052870
GI|976901906|GB|LEKV01005128.1|	59002	S1_504088460
GI|976901906|GB|LEKV01005128.1|	59025	S1_504088483
GI|976901914|GB|LEKV01005127.1|	15427	S1_503906979
GI|976901914|GB|LEKV01005127.1|	15429	S1_503906981
GI|976901926|GB|LEKV01005126.1|	184098	S1_503878926
GI|976901939|GB|LEKV01005125.1|	162366	S1_503553949
GI|976901958|GB|LEKV01005124.1|	78149	S1_503271679
GI|976901958|GB|LEKV01005124.1|	130122	S1_503323652
GI|976901958|GB|LEKV01005124.1|	130128	S1_503323658
GI|976901958|GB|LEKV01005124.1|	130156	S1_503323686
GI|976901958|GB|LEKV01005124.1|	130180	S1_503323710
GI|976901958|GB|LEKV01005124.1|	130181	S1_503323711
GI|976901958|GB|LEKV01005124.1|	130183	S1_503323713
GI|976901958|GB|LEKV01005124.1|	130194	S1_503323724
GI|976901958|GB|LEKV01005124.1|	130197	S1_503323727
GI|976901958|GB|LEKV01005124.1|	130203	S1_503323733
GI|976901958|GB|LEKV01005124.1|	130204	S1_503323734
GI|976901958|GB|LEKV01005124.1|	130225	S1_503323755
GI|976901958|GB|LEKV01005124.1|	130232	S1_503323762
GI|976901958|GB|LEKV01005124.1|	130234	S1_503323764
GI|976901958|GB|LEKV01005124.1|	130236	S1_503323766
GI|976901958|GB|LEKV01005124.1|	130238	S1_503323768
GI|976901958|GB|LEKV01005124.1|	130240	S1_503323770
GI|976901958|GB|LEKV01005124.1|	130247	S1_503323777
GI|976901958|GB|LEKV01005124.1|	130249	S1_503323779
GI|976901958|GB|LEKV01005124.1|	130258	S1_503323788
GI|976901958|GB|LEKV01005124.1|	130262	S1_503323792
GI|976901958|GB|LEKV01005124.1|	130278	S1_503323808
GI|976901958|GB|LEKV01005124.1|	130279	S1_503323809
GI|976901958|GB|LEKV01005124.1|	130285	S1_503323815
GI|976901972|GB|LEKV01005123.1|	52141	S1_503109452
GI|976901972|GB|LEKV01005123.1|	52177	S1_503109488
GI|976901972|GB|LEKV01005123.1|	52187	S1_503109498
GI|976901972|GB|LEKV01005123.1|	52498	S1_503109809
GI|976901996|GB|LEKV01005121.1|	39936	S1_502874232
GI|976901996|GB|LEKV01005121.1|	40204	S1_502874500
GI|976901996|GB|LEKV01005121.1|	40227	S1_502874523
GI|976901996|GB|LEKV01005121.1|	45739	S1_502880035
GI|976901996|GB|LEKV01005121.1|	45751	S1_502880047
GI|976901996|GB|LEKV01005121.1|	46587	S1_502880883
GI|976901996|GB|LEKV01005121.1|	46595	S1_502880891
GI|976901996|GB|LEKV01005121.1|	46596	S1_502880892
GI|976901996|GB|LEKV01005121.1|	46597	S1_502880893
GI|976901996|GB|LEKV01005121.1|	46598	S1_502880894
GI|976901996|GB|LEKV01005121.1|	46599	S1_502880895
GI|976901996|GB|LEKV01005121.1|	46600	S1_502880896
GI|976901996|GB|LEKV01005121.1|	46616	S1_502880912
GI|976902009|GB|LEKV01005120.1|	69394	S1_502569488
GI|976902009|GB|LEKV01005120.1|	69400	S1_502569494
GI|976902009|GB|LEKV01005120.1|	69409	S1_502569503
GI|976902009|GB|LEKV01005120.1|	69410	S1_502569504
GI|976902009|GB|LEKV01005120.1|	283958	S1_502784052
GI|976902009|GB|LEKV01005120.1|	283977	S1_502784071
GI|976902009|GB|LEKV01005120.1|	284271	S1_502784365
GI|976902031|GB|LEKV01005119.1|	2448	S1_502249122
GI|976902031|GB|LEKV01005119.1|	2464	S1_502249138
GI|976902031|GB|LEKV01005119.1|	84973	S1_502331647
GI|976902031|GB|LEKV01005119.1|	188590	S1_502435264
GI|976902050|GB|LEKV01005118.1|	247447	S1_501082669
GI|976902050|GB|LEKV01005118.1|	279630	S1_501114852
GI|976902050|GB|LEKV01005118.1|	279679	S1_501114901
GI|976902050|GB|LEKV01005118.1|	603585	S1_501438807
GI|976902050|GB|LEKV01005118.1|	603587	S1_501438809
GI|976902050|GB|LEKV01005118.1|	603594	S1_501438816
GI|976902050|GB|LEKV01005118.1|	603737	S1_501438959
GI|976902050|GB|LEKV01005118.1|	636562	S1_501471784
GI|976902050|GB|LEKV01005118.1|	849323	S1_501684545
GI|976902050|GB|LEKV01005118.1|	849332	S1_501684554
GI|976902050|GB|LEKV01005118.1|	1017288	S1_501852510
GI|976902050|GB|LEKV01005118.1|	1017487	S1_501852709
GI|976902050|GB|LEKV01005118.1|	1017488	S1_501852710
GI|976902050|GB|LEKV01005118.1|	1017489	S1_501852711
GI|976902050|GB|LEKV01005118.1|	1222971	S1_502058193
GI|976902050|GB|LEKV01005118.1|	1330730	S1_502165952
GI|976902050|GB|LEKV01005118.1|	1330731	S1_502165953
GI|976902165|GB|LEKV01005117.1|	115148	S1_500677901
GI|976902165|GB|LEKV01005117.1|	115467	S1_500678220
GI|976902165|GB|LEKV01005117.1|	115506	S1_500678259
GI|976902165|GB|LEKV01005117.1|	115510	S1_500678263
GI|976902165|GB|LEKV01005117.1|	115518	S1_500678271
GI|976902180|GB|LEKV01005116.1|	21914	S1_500448983
GI|976902192|GB|LEKV01005115.1|	344713	S1_500293932
GI|976902192|GB|LEKV01005115.1|	344728	S1_500293947
GI|976902192|GB|LEKV01005115.1|	344734	S1_500293953
GI|976902192|GB|LEKV01005115.1|	344757	S1_500293976
GI|976902192|GB|LEKV01005115.1|	344767	S1_500293986
GI|976902217|GB|LEKV01005114.1|	196037	S1_499325490
GI|976902217|GB|LEKV01005114.1|	196068	S1_499325521
GI|976902217|GB|LEKV01005114.1|	196081	S1_499325534
GI|976902217|GB|LEKV01005114.1|	243788	S1_499373241
GI|976902217|GB|LEKV01005114.1|	243797	S1_499373250
GI|976902217|GB|LEKV01005114.1|	243842	S1_499373295
GI|976902217|GB|LEKV01005114.1|	424873	S1_499554326
GI|976902217|GB|LEKV01005114.1|	426084	S1_499555537
GI|976902217|GB|LEKV01005114.1|	426110	S1_499555563
GI|976902217|GB|LEKV01005114.1|	426117	S1_499555570
GI|976902217|GB|LEKV01005114.1|	426374	S1_499555827
GI|976902217|GB|LEKV01005114.1|	426375	S1_499555828
GI|976902217|GB|LEKV01005114.1|	448270	S1_499577723
GI|976902217|GB|LEKV01005114.1|	448290	S1_499577743
GI|976902217|GB|LEKV01005114.1|	448303	S1_499577756
GI|976902217|GB|LEKV01005114.1|	448309	S1_499577762
GI|976902217|GB|LEKV01005114.1|	448310	S1_499577763
GI|976902217|GB|LEKV01005114.1|	448311	S1_499577764
GI|976902217|GB|LEKV01005114.1|	448312	S1_499577765
GI|976902217|GB|LEKV01005114.1|	448313	S1_499577766
GI|976902217|GB|LEKV01005114.1|	448323	S1_499577776
GI|976902217|GB|LEKV01005114.1|	448325	S1_499577778
GI|976902217|GB|LEKV01005114.1|	567988	S1_499697441
GI|976902217|GB|LEKV01005114.1|	568008	S1_499697461
GI|976902217|GB|LEKV01005114.1|	568009	S1_499697462
GI|976902217|GB|LEKV01005114.1|	568019	S1_499697472
GI|976902298|GB|LEKV01005111.1|	14992	S1_498833021
GI|976902298|GB|LEKV01005111.1|	15018	S1_498833047
GI|976902298|GB|LEKV01005111.1|	15025	S1_498833054
GI|976902298|GB|LEKV01005111.1|	15039	S1_498833068
GI|976902307|GB|LEKV01005110.1|	26609	S1_498466462
GI|976902307|GB|LEKV01005110.1|	26625	S1_498466478
GI|976902307|GB|LEKV01005110.1|	26626	S1_498466479
GI|976902307|GB|LEKV01005110.1|	26630	S1_498466483
GI|976902307|GB|LEKV01005110.1|	26644	S1_498466497
GI|976902307|GB|LEKV01005110.1|	27095	S1_498466948
GI|976902307|GB|LEKV01005110.1|	27141	S1_498466994
GI|976902307|GB|LEKV01005110.1|	27156	S1_498467009
GI|976902307|GB|LEKV01005110.1|	27158	S1_498467011
GI|976902307|GB|LEKV01005110.1|	72461	S1_498512314
GI|976902307|GB|LEKV01005110.1|	72516	S1_498512369
GI|976902307|GB|LEKV01005110.1|	84062	S1_498523915
GI|976902307|GB|LEKV01005110.1|	84064	S1_498523917
GI|976902307|GB|LEKV01005110.1|	84075	S1_498523928
GI|976902307|GB|LEKV01005110.1|	84078	S1_498523931
GI|976902307|GB|LEKV01005110.1|	84106	S1_498523959
GI|976902307|GB|LEKV01005110.1|	232421	S1_498672274
GI|976902336|GB|LEKV01005109.1|	5353	S1_498380174
GI|976902336|GB|LEKV01005109.1|	5361	S1_498380182
GI|976902336|GB|LEKV01005109.1|	5538	S1_498380359
GI|976902336|GB|LEKV01005109.1|	5541	S1_498380362
GI|976902344|GB|LEKV01005108.1|	45699	S1_498342922
GI|976902344|GB|LEKV01005108.1|	45808	S1_498343031
GI|976902344|GB|LEKV01005108.1|	46403	S1_498343626
GI|976902353|GB|LEKV01005107.1|	13473	S1_497948514
GI|976902353|GB|LEKV01005107.1|	13513	S1_497948554
GI|976902353|GB|LEKV01005107.1|	13534	S1_497948575
GI|976902353|GB|LEKV01005107.1|	13944	S1_497948985
GI|976902353|GB|LEKV01005107.1|	14839	S1_497949880
GI|976902353|GB|LEKV01005107.1|	25307	S1_497960348
GI|976902353|GB|LEKV01005107.1|	25758	S1_497960799
GI|976902353|GB|LEKV01005107.1|	103229	S1_498038270
GI|976902353|GB|LEKV01005107.1|	132525	S1_498067566
GI|976902353|GB|LEKV01005107.1|	132572	S1_498067613
GI|976902353|GB|LEKV01005107.1|	132584	S1_498067625
GI|976902353|GB|LEKV01005107.1|	132647	S1_498067688
GI|976902353|GB|LEKV01005107.1|	237242	S1_498172283
GI|976902353|GB|LEKV01005107.1|	237251	S1_498172292
GI|976902374|GB|LEKV01005106.1|	21254	S1_497386389
GI|976902374|GB|LEKV01005106.1|	326626	S1_497691761
GI|976902374|GB|LEKV01005106.1|	326646	S1_497691781
GI|976902374|GB|LEKV01005106.1|	326700	S1_497691835
GI|976902374|GB|LEKV01005106.1|	326725	S1_497691860
GI|976902374|GB|LEKV01005106.1|	326742	S1_497691877
GI|976902374|GB|LEKV01005106.1|	326763	S1_497691898
GI|976902374|GB|LEKV01005106.1|	386109	S1_497751244
GI|976902427|GB|LEKV01005104.1|	20166	S1_497032943
GI|976902427|GB|LEKV01005104.1|	20167	S1_497032944
GI|976902427|GB|LEKV01005104.1|	20194	S1_497032971
GI|976902427|GB|LEKV01005104.1|	175566	S1_497188343
GI|976902427|GB|LEKV01005104.1|	175569	S1_497188346
GI|976902427|GB|LEKV01005104.1|	175570	S1_497188347
GI|976902427|GB|LEKV01005104.1|	175571	S1_497188348
GI|976902427|GB|LEKV01005104.1|	175572	S1_497188349
GI|976902427|GB|LEKV01005104.1|	175574	S1_497188351
GI|976902427|GB|LEKV01005104.1|	175580	S1_497188357
GI|976902427|GB|LEKV01005104.1|	175600	S1_497188377
GI|976902427|GB|LEKV01005104.1|	199198	S1_497211975
GI|976902427|GB|LEKV01005104.1|	199200	S1_497211977
GI|976902427|GB|LEKV01005104.1|	199203	S1_497211980
GI|976902427|GB|LEKV01005104.1|	237725	S1_497250502
GI|976902427|GB|LEKV01005104.1|	237738	S1_497250515
GI|976902427|GB|LEKV01005104.1|	241099	S1_497253876
GI|976902427|GB|LEKV01005104.1|	241112	S1_497253889
GI|976902427|GB|LEKV01005104.1|	241117	S1_497253894
GI|976902446|GB|LEKV01005103.1|	167641	S1_496420885
GI|976902446|GB|LEKV01005103.1|	167661	S1_496420905
GI|976902446|GB|LEKV01005103.1|	314769	S1_496568013
GI|976902446|GB|LEKV01005103.1|	314828	S1_496568072
GI|976902446|GB|LEKV01005103.1|	314870	S1_496568114
GI|976902446|GB|LEKV01005103.1|	315083	S1_496568327
GI|976902446|GB|LEKV01005103.1|	317548	S1_496570792
GI|976902446|GB|LEKV01005103.1|	317558	S1_496570802
GI|976902446|GB|LEKV01005103.1|	317628	S1_496570872
GI|976902446|GB|LEKV01005103.1|	317638	S1_496570882
GI|976902446|GB|LEKV01005103.1|	379108	S1_496632352
GI|976902446|GB|LEKV01005103.1|	379311	S1_496632555
GI|976902446|GB|LEKV01005103.1|	426021	S1_496679265
GI|976902446|GB|LEKV01005103.1|	426028	S1_496679272
GI|976902446|GB|LEKV01005103.1|	663649	S1_496916893
GI|976902446|GB|LEKV01005103.1|	663656	S1_496916900
GI|976902446|GB|LEKV01005103.1|	663659	S1_496916903
GI|976902446|GB|LEKV01005103.1|	663660	S1_496916904
GI|976902446|GB|LEKV01005103.1|	664083	S1_496917327
GI|976902446|GB|LEKV01005103.1|	664084	S1_496917328
GI|976902446|GB|LEKV01005103.1|	664101	S1_496917345
GI|976902446|GB|LEKV01005103.1|	664198	S1_496917442
GI|976902446|GB|LEKV01005103.1|	664200	S1_496917444
GI|976902446|GB|LEKV01005103.1|	669418	S1_496922662
GI|976902446|GB|LEKV01005103.1|	669432	S1_496922676
GI|976902446|GB|LEKV01005103.1|	669443	S1_496922687
GI|976902446|GB|LEKV01005103.1|	669773	S1_496923017
GI|976902446|GB|LEKV01005103.1|	669786	S1_496923030
GI|976902446|GB|LEKV01005103.1|	670114	S1_496923358
GI|976902446|GB|LEKV01005103.1|	685527	S1_496938771
GI|976902446|GB|LEKV01005103.1|	685548	S1_496938792
GI|976902446|GB|LEKV01005103.1|	685554	S1_496938798
GI|976902446|GB|LEKV01005103.1|	717203	S1_496970447
GI|976902446|GB|LEKV01005103.1|	717223	S1_496970467
GI|976902446|GB|LEKV01005103.1|	717227	S1_496970471
GI|976902446|GB|LEKV01005103.1|	717259	S1_496970503
GI|976902446|GB|LEKV01005103.1|	717486	S1_496970730
GI|976902446|GB|LEKV01005103.1|	717510	S1_496970754
GI|976902446|GB|LEKV01005103.1|	724050	S1_496977294
GI|976902446|GB|LEKV01005103.1|	724292	S1_496977536
GI|976902501|GB|LEKV01005102.1|	41685	S1_495460590
GI|976902501|GB|LEKV01005102.1|	41686	S1_495460591
GI|976902501|GB|LEKV01005102.1|	41688	S1_495460593
GI|976902501|GB|LEKV01005102.1|	41690	S1_495460595
GI|976902501|GB|LEKV01005102.1|	41701	S1_495460606
GI|976902501|GB|LEKV01005102.1|	41716	S1_495460621
GI|976902501|GB|LEKV01005102.1|	41725	S1_495460630
GI|976902501|GB|LEKV01005102.1|	41739	S1_495460644
GI|976902501|GB|LEKV01005102.1|	431163	S1_495850068
GI|976902501|GB|LEKV01005102.1|	431172	S1_495850077
GI|976902501|GB|LEKV01005102.1|	431201	S1_495850106
GI|976902501|GB|LEKV01005102.1|	431202	S1_495850107
GI|976902501|GB|LEKV01005102.1|	431952	S1_495850857
GI|976902501|GB|LEKV01005102.1|	433669	S1_495852574
GI|976902501|GB|LEKV01005102.1|	434290	S1_495853195
GI|976902501|GB|LEKV01005102.1|	672284	S1_496091189
GI|976902501|GB|LEKV01005102.1|	730843	S1_496149748
GI|976902501|GB|LEKV01005102.1|	730886	S1_496149791
GI|976902501|GB|LEKV01005102.1|	735538	S1_496154443
GI|976902501|GB|LEKV01005102.1|	735542	S1_496154447
GI|976902582|GB|LEKV01005099.1|	58778	S1_494655453
GI|976902582|GB|LEKV01005099.1|	58825	S1_494655500
GI|976902582|GB|LEKV01005099.1|	59459	S1_494656134
GI|976902582|GB|LEKV01005099.1|	190240	S1_494786915
GI|976902582|GB|LEKV01005099.1|	226036	S1_494822711
GI|976902582|GB|LEKV01005099.1|	287377	S1_494884052
GI|976902582|GB|LEKV01005099.1|	287380	S1_494884055
GI|976902582|GB|LEKV01005099.1|	287399	S1_494884074
GI|976902582|GB|LEKV01005099.1|	453348	S1_495050023
GI|976902582|GB|LEKV01005099.1|	453349	S1_495050024
GI|976902582|GB|LEKV01005099.1|	453352	S1_495050027
GI|976902582|GB|LEKV01005099.1|	453399	S1_495050074
GI|976902582|GB|LEKV01005099.1|	453400	S1_495050075
GI|976902582|GB|LEKV01005099.1|	453446	S1_495050121
GI|976902582|GB|LEKV01005099.1|	532834	S1_495129509
GI|976902582|GB|LEKV01005099.1|	532876	S1_495129551
GI|976902582|GB|LEKV01005099.1|	594355	S1_495191030
GI|976902582|GB|LEKV01005099.1|	594389	S1_495191064
GI|976902654|GB|LEKV01005098.1|	93793	S1_494144273
GI|976902654|GB|LEKV01005098.1|	94042	S1_494144522
GI|976902654|GB|LEKV01005098.1|	94060	S1_494144540
GI|976902654|GB|LEKV01005098.1|	94065	S1_494144545
GI|976902654|GB|LEKV01005098.1|	94081	S1_494144561
GI|976902654|GB|LEKV01005098.1|	290981	S1_494341461
GI|976902699|GB|LEKV01005097.1|	7308	S1_493218973
GI|976902699|GB|LEKV01005097.1|	7310	S1_493218975
GI|976902699|GB|LEKV01005097.1|	7321	S1_493218986
GI|976902699|GB|LEKV01005097.1|	7332	S1_493218997
GI|976902699|GB|LEKV01005097.1|	7338	S1_493219003
GI|976902699|GB|LEKV01005097.1|	7347	S1_493219012
GI|976902699|GB|LEKV01005097.1|	7350	S1_493219015
GI|976902699|GB|LEKV01005097.1|	7361	S1_493219026
GI|976902699|GB|LEKV01005097.1|	7440	S1_493219105
GI|976902699|GB|LEKV01005097.1|	7487	S1_493219152
GI|976902699|GB|LEKV01005097.1|	42954	S1_493254619
GI|976902699|GB|LEKV01005097.1|	42955	S1_493254620
GI|976902699|GB|LEKV01005097.1|	309638	S1_493521303
GI|976902699|GB|LEKV01005097.1|	309980	S1_493521645
GI|976902699|GB|LEKV01005097.1|	309992	S1_493521657
GI|976902699|GB|LEKV01005097.1|	338591	S1_493550256
GI|976902699|GB|LEKV01005097.1|	338913	S1_493550578
GI|976902699|GB|LEKV01005097.1|	496802	S1_493708467
GI|976902699|GB|LEKV01005097.1|	497092	S1_493708757
GI|976902699|GB|LEKV01005097.1|	578180	S1_493789845
GI|976902699|GB|LEKV01005097.1|	578181	S1_493789846
GI|976902699|GB|LEKV01005097.1|	578183	S1_493789848
GI|976902699|GB|LEKV01005097.1|	578187	S1_493789852
GI|976902699|GB|LEKV01005097.1|	578188	S1_493789853
GI|976902699|GB|LEKV01005097.1|	578189	S1_493789854
GI|976902699|GB|LEKV01005097.1|	578206	S1_493789871
GI|976902699|GB|LEKV01005097.1|	593523	S1_493805188
GI|976902699|GB|LEKV01005097.1|	593525	S1_493805190
GI|976902699|GB|LEKV01005097.1|	593533	S1_493805198
GI|976902699|GB|LEKV01005097.1|	656487	S1_493868152
GI|976902699|GB|LEKV01005097.1|	656547	S1_493868212
GI|976902699|GB|LEKV01005097.1|	656548	S1_493868213
GI|976902699|GB|LEKV01005097.1|	656561	S1_493868226
GI|976902699|GB|LEKV01005097.1|	656563	S1_493868228
GI|976902699|GB|LEKV01005097.1|	656575	S1_493868240
GI|976902699|GB|LEKV01005097.1|	656586	S1_493868251
GI|976902699|GB|LEKV01005097.1|	656587	S1_493868252
GI|976902699|GB|LEKV01005097.1|	723514	S1_493935179
GI|976902787|GB|LEKV01005096.1|	21555	S1_492886038
GI|976902787|GB|LEKV01005096.1|	21564	S1_492886047
GI|976902787|GB|LEKV01005096.1|	21574	S1_492886057
GI|976902787|GB|LEKV01005096.1|	21581	S1_492886064
GI|976902787|GB|LEKV01005096.1|	21594	S1_492886077
GI|976902787|GB|LEKV01005096.1|	21595	S1_492886078
GI|976902787|GB|LEKV01005096.1|	21612	S1_492886095
GI|976902787|GB|LEKV01005096.1|	65410	S1_492929893
GI|976902787|GB|LEKV01005096.1|	306127	S1_493170610
GI|976902787|GB|LEKV01005096.1|	306173	S1_493170656
GI|976902821|GB|LEKV01005095.1|	122107	S1_492795931
GI|976902845|GB|LEKV01005093.1|	46807	S1_492253693
GI|976902845|GB|LEKV01005093.1|	151082	S1_492357968
GI|976902845|GB|LEKV01005093.1|	151175	S1_492358061
GI|976902845|GB|LEKV01005093.1|	151179	S1_492358065
GI|976902845|GB|LEKV01005093.1|	151180	S1_492358066
GI|976902875|GB|LEKV01005091.1|	15217	S1_492089074
GI|976902875|GB|LEKV01005091.1|	15256	S1_492089113
GI|976902875|GB|LEKV01005091.1|	49271	S1_492123128
GI|976902875|GB|LEKV01005091.1|	49293	S1_492123150
GI|976902875|GB|LEKV01005091.1|	49299	S1_492123156
GI|976902875|GB|LEKV01005091.1|	49306	S1_492123163
GI|976902875|GB|LEKV01005091.1|	49319	S1_492123176
GI|976902875|GB|LEKV01005091.1|	49321	S1_492123178
GI|976902875|GB|LEKV01005091.1|	49821	S1_492123678
GI|976902885|GB|LEKV01005090.1|	25854	S1_492010296
GI|976902904|GB|LEKV01005088.1|	174381	S1_491423249
GI|976902904|GB|LEKV01005088.1|	174383	S1_491423251
GI|976902904|GB|LEKV01005088.1|	174413	S1_491423281
GI|976902904|GB|LEKV01005088.1|	174755	S1_491423623
GI|976902904|GB|LEKV01005088.1|	174759	S1_491423627
GI|976902904|GB|LEKV01005088.1|	174769	S1_491423637
GI|976902904|GB|LEKV01005088.1|	174771	S1_491423639
GI|976902904|GB|LEKV01005088.1|	174797	S1_491423665
GI|976902904|GB|LEKV01005088.1|	174805	S1_491423673
GI|976902904|GB|LEKV01005088.1|	174890	S1_491423758
GI|976902904|GB|LEKV01005088.1|	188700	S1_491437568
GI|976902904|GB|LEKV01005088.1|	188834	S1_491437702
GI|976902904|GB|LEKV01005088.1|	189084	S1_491437952
GI|976902904|GB|LEKV01005088.1|	220127	S1_491468995
GI|976902904|GB|LEKV01005088.1|	220227	S1_491469095
GI|976902904|GB|LEKV01005088.1|	290512	S1_491539380
GI|976902904|GB|LEKV01005088.1|	290656	S1_491539524
GI|976902904|GB|LEKV01005088.1|	297566	S1_491546434
GI|976902904|GB|LEKV01005088.1|	297640	S1_491546508
GI|976902904|GB|LEKV01005088.1|	297948	S1_491546816
GI|976902904|GB|LEKV01005088.1|	298003	S1_491546871
GI|976902904|GB|LEKV01005088.1|	342410	S1_491591278
GI|976902904|GB|LEKV01005088.1|	509990	S1_491758858
GI|976902904|GB|LEKV01005088.1|	509991	S1_491758859
GI|976902904|GB|LEKV01005088.1|	509998	S1_491758866
GI|976902904|GB|LEKV01005088.1|	510010	S1_491758878
GI|976902904|GB|LEKV01005088.1|	531642	S1_491780510
GI|976902904|GB|LEKV01005088.1|	547005	S1_491795873
GI|976902904|GB|LEKV01005088.1|	547038	S1_491795906
GI|976902973|GB|LEKV01005087.1|	50485	S1_490727123
GI|976902973|GB|LEKV01005087.1|	50503	S1_490727141
GI|976902973|GB|LEKV01005087.1|	50511	S1_490727149
GI|976902973|GB|LEKV01005087.1|	70532	S1_490747170
GI|976902973|GB|LEKV01005087.1|	273335	S1_490949973
GI|976902973|GB|LEKV01005087.1|	278723	S1_490955361
GI|976902973|GB|LEKV01005087.1|	354141	S1_491030779
GI|976902973|GB|LEKV01005087.1|	354142	S1_491030780
GI|976902973|GB|LEKV01005087.1|	354187	S1_491030825
GI|976902973|GB|LEKV01005087.1|	354192	S1_491030830
GI|976902973|GB|LEKV01005087.1|	354193	S1_491030831
GI|976902973|GB|LEKV01005087.1|	354194	S1_491030832
GI|976902973|GB|LEKV01005087.1|	494779	S1_491171417
GI|976902973|GB|LEKV01005087.1|	494807	S1_491171445
GI|976902973|GB|LEKV01005087.1|	494864	S1_491171502
GI|976903031|GB|LEKV01005086.1|	12746	S1_490391750
GI|976903031|GB|LEKV01005086.1|	95167	S1_490474171
GI|976903031|GB|LEKV01005086.1|	97345	S1_490476349
GI|976903031|GB|LEKV01005086.1|	97351	S1_490476355
GI|976903031|GB|LEKV01005086.1|	97460	S1_490476464
GI|976903031|GB|LEKV01005086.1|	97499	S1_490476503
GI|976903031|GB|LEKV01005086.1|	97546	S1_490476550
GI|976903031|GB|LEKV01005086.1|	97820	S1_490476824
GI|976903031|GB|LEKV01005086.1|	98230	S1_490477234
GI|976903056|GB|LEKV01005085.1|	81151	S1_490204195
GI|976903056|GB|LEKV01005085.1|	81161	S1_490204205
GI|976903056|GB|LEKV01005085.1|	81511	S1_490204555
GI|976903056|GB|LEKV01005085.1|	81513	S1_490204557
GI|976903056|GB|LEKV01005085.1|	81517	S1_490204561
GI|976903056|GB|LEKV01005085.1|	81524	S1_490204568
GI|976903056|GB|LEKV01005085.1|	142663	S1_490265707
GI|976903056|GB|LEKV01005085.1|	143303	S1_490266347
GI|976903056|GB|LEKV01005085.1|	151697	S1_490274741
GI|976903056|GB|LEKV01005085.1|	151728	S1_490274772
GI|976903056|GB|LEKV01005085.1|	152315	S1_490275359
GI|976903056|GB|LEKV01005085.1|	152320	S1_490275364
GI|976903056|GB|LEKV01005085.1|	152324	S1_490275368
GI|976903056|GB|LEKV01005085.1|	152352	S1_490275396
GI|976903056|GB|LEKV01005085.1|	152371	S1_490275415
GI|976903078|GB|LEKV01005084.1|	284298	S1_490092575
GI|976903116|GB|LEKV01005083.1|	35358	S1_489709282
GI|976903116|GB|LEKV01005083.1|	35404	S1_489709328
GI|976903116|GB|LEKV01005083.1|	119790	S1_489793714
GI|976903116|GB|LEKV01005083.1|	119792	S1_489793716
GI|976903116|GB|LEKV01005083.1|	119823	S1_489793747
GI|976903116|GB|LEKV01005083.1|	119830	S1_489793754
GI|976903116|GB|LEKV01005083.1|	120002	S1_489793926
GI|976903116|GB|LEKV01005083.1|	120366	S1_489794290
GI|976903116|GB|LEKV01005083.1|	120403	S1_489794327
GI|976903116|GB|LEKV01005083.1|	131854	S1_489805778
GI|976903116|GB|LEKV01005083.1|	131863	S1_489805787
GI|976903116|GB|LEKV01005083.1|	131899	S1_489805823
GI|976903148|GB|LEKV01005081.1|	50798	S1_489492243
GI|976903148|GB|LEKV01005081.1|	66816	S1_489508261
GI|976903148|GB|LEKV01005081.1|	66853	S1_489508298
GI|976903148|GB|LEKV01005081.1|	67005	S1_489508450
GI|976903148|GB|LEKV01005081.1|	67029	S1_489508474
GI|976903148|GB|LEKV01005081.1|	97947	S1_489539392
GI|976903162|GB|LEKV01005079.1|	10088	S1_489092582
GI|976903162|GB|LEKV01005079.1|	10292	S1_489092786
GI|976903162|GB|LEKV01005079.1|	10293	S1_489092787
GI|976903162|GB|LEKV01005079.1|	10294	S1_489092788
GI|976903162|GB|LEKV01005079.1|	10295	S1_489092789
GI|976903162|GB|LEKV01005079.1|	82273	S1_489164767
GI|976903162|GB|LEKV01005079.1|	82279	S1_489164773
GI|976903162|GB|LEKV01005079.1|	82286	S1_489164780
GI|976903162|GB|LEKV01005079.1|	82425	S1_489164919
GI|976903162|GB|LEKV01005079.1|	82429	S1_489164923
GI|976903162|GB|LEKV01005079.1|	82480	S1_489164974
GI|976903162|GB|LEKV01005079.1|	82488	S1_489164982
GI|976903162|GB|LEKV01005079.1|	82492	S1_489164986
GI|976903162|GB|LEKV01005079.1|	117810	S1_489200304
GI|976903162|GB|LEKV01005079.1|	158397	S1_489240891
GI|976903162|GB|LEKV01005079.1|	158441	S1_489240935
GI|976903162|GB|LEKV01005079.1|	158449	S1_489240943
GI|976903162|GB|LEKV01005079.1|	228681	S1_489311175
GI|976903162|GB|LEKV01005079.1|	228922	S1_489311416
GI|976903162|GB|LEKV01005079.1|	228926	S1_489311420
GI|976903189|GB|LEKV01005078.1|	4512	S1_489031477
GI|976903189|GB|LEKV01005078.1|	4518	S1_489031483
GI|976903189|GB|LEKV01005078.1|	7548	S1_489034513
GI|976903189|GB|LEKV01005078.1|	7557	S1_489034522
GI|976903189|GB|LEKV01005078.1|	8158	S1_489035123
GI|976903189|GB|LEKV01005078.1|	8187	S1_489035152
GI|976903189|GB|LEKV01005078.1|	8203	S1_489035168
GI|976903189|GB|LEKV01005078.1|	8208	S1_489035173
GI|976903238|GB|LEKV01005072.1|	163892	S1_488297543
GI|976903238|GB|LEKV01005072.1|	163893	S1_488297544
GI|976903238|GB|LEKV01005072.1|	163925	S1_488297576
GI|976903238|GB|LEKV01005072.1|	164101	S1_488297752
GI|976903238|GB|LEKV01005072.1|	164118	S1_488297769
GI|976903238|GB|LEKV01005072.1|	164171	S1_488297822
GI|976903238|GB|LEKV01005072.1|	164187	S1_488297838
GI|976903256|GB|LEKV01005071.1|	395229	S1_488098216
GI|976903256|GB|LEKV01005071.1|	395556	S1_488098543
GI|976903256|GB|LEKV01005071.1|	395559	S1_488098546
GI|976903296|GB|LEKV01005068.1|	332133	S1_487390518
GI|976903313|GB|LEKV01005067.1|	310399	S1_486874755
GI|976903313|GB|LEKV01005067.1|	310402	S1_486874758
GI|976903313|GB|LEKV01005067.1|	349898	S1_486914254
GI|976903313|GB|LEKV01005067.1|	350046	S1_486914402
GI|976903337|GB|LEKV01005066.1|	182386	S1_486393613
GI|976903337|GB|LEKV01005066.1|	182468	S1_486393695
GI|976903337|GB|LEKV01005066.1|	182507	S1_486393734
GI|976903378|GB|LEKV01005058.1|	17889	S1_485738892
GI|976903378|GB|LEKV01005058.1|	17899	S1_485738902
GI|976903378|GB|LEKV01005058.1|	18494	S1_485739497
GI|976903378|GB|LEKV01005058.1|	18524	S1_485739527
GI|976903395|GB|LEKV01005054.1|	44812	S1_485352076
GI|976903395|GB|LEKV01005054.1|	44829	S1_485352093
GI|976903395|GB|LEKV01005054.1|	44854	S1_485352118
GI|976903457|GB|LEKV01005044.1|	18964	S1_483867258
GI|976903457|GB|LEKV01005044.1|	19199	S1_483867493
GI|976903457|GB|LEKV01005044.1|	19224	S1_483867518
GI|976903457|GB|LEKV01005044.1|	19227	S1_483867521
GI|976903457|GB|LEKV01005044.1|	19228	S1_483867522
GI|976903457|GB|LEKV01005044.1|	19234	S1_483867528
GI|976903457|GB|LEKV01005044.1|	19486	S1_483867780
GI|976903457|GB|LEKV01005044.1|	83598	S1_483931892
GI|976903457|GB|LEKV01005044.1|	83793	S1_483932087
GI|976903457|GB|LEKV01005044.1|	83818	S1_483932112
GI|976903457|GB|LEKV01005044.1|	176777	S1_484025071
GI|976903457|GB|LEKV01005044.1|	176784	S1_484025078
GI|976903457|GB|LEKV01005044.1|	177409	S1_484025703
GI|976903457|GB|LEKV01005044.1|	181294	S1_484029588
GI|976903457|GB|LEKV01005044.1|	181609	S1_484029903
GI|976903470|GB|LEKV01005043.1|	191997	S1_483614870
GI|976903470|GB|LEKV01005043.1|	192030	S1_483614903
GI|976903470|GB|LEKV01005043.1|	192234	S1_483615107
GI|976903470|GB|LEKV01005043.1|	192333	S1_483615206
GI|976903470|GB|LEKV01005043.1|	192345	S1_483615218
GI|976903470|GB|LEKV01005043.1|	192674	S1_483615547
GI|976903470|GB|LEKV01005043.1|	227796	S1_483650669
GI|976903470|GB|LEKV01005043.1|	227880	S1_483650753
GI|976903517|GB|LEKV01005033.1|	124675	S1_482684589
GI|976903517|GB|LEKV01005033.1|	124695	S1_482684609
GI|976903517|GB|LEKV01005033.1|	124699	S1_482684613
GI|976903517|GB|LEKV01005033.1|	124713	S1_482684627
GI|976903517|GB|LEKV01005033.1|	124954	S1_482684868
GI|976903522|GB|LEKV01005031.1|	39612	S1_482525733
GI|976903542|GB|LEKV01005021.1|	7489	S1_481682570
GI|976903545|GB|LEKV01005020.1|	21097	S1_481604950
GI|976903545|GB|LEKV01005020.1|	52354	S1_481636207
GI|976903545|GB|LEKV01005020.1|	52368	S1_481636221
GI|976903545|GB|LEKV01005020.1|	52378	S1_481636231
GI|976903549|GB|LEKV01005019.1|	59428	S1_481576635
GI|976903549|GB|LEKV01005019.1|	59913	S1_481577120
GI|976903553|GB|LEKV01005017.1|	65857	S1_481438686
GI|976903553|GB|LEKV01005017.1|	65869	S1_481438698
GI|976903553|GB|LEKV01005017.1|	69548	S1_481442377
GI|976903553|GB|LEKV01005017.1|	99808	S1_481472637
GI|976903553|GB|LEKV01005017.1|	99810	S1_481472639
GI|976903553|GB|LEKV01005017.1|	99842	S1_481472671
GI|976903553|GB|LEKV01005017.1|	99858	S1_481472687
GI|976903553|GB|LEKV01005017.1|	106015	S1_481478844
GI|976903553|GB|LEKV01005017.1|	106081	S1_481478910
GI|976903560|GB|LEKV01005012.1|	112394	S1_481257731
GI|976903569|GB|LEKV01005010.1|	14511	S1_480841007
GI|976903569|GB|LEKV01005010.1|	14552	S1_480841048
GI|976903569|GB|LEKV01005010.1|	15874	S1_480842370
GI|976903612|GB|LEKV01004988.1|	24646	S1_479540103
GI|976903612|GB|LEKV01004988.1|	28474	S1_479543931
GI|976903617|GB|LEKV01004987.1|	38570	S1_479478870
GI|976903617|GB|LEKV01004987.1|	38574	S1_479478874
GI|976903617|GB|LEKV01004987.1|	38577	S1_479478877
GI|976903617|GB|LEKV01004987.1|	38589	S1_479478889
GI|976903617|GB|LEKV01004987.1|	38592	S1_479478892
GI|976903663|GB|LEKV01004960.1|	89291	S1_477751806
GI|976903663|GB|LEKV01004960.1|	89308	S1_477751823
GI|976903700|GB|LEKV01004943.1|	30161	S1_476383789
GI|976903700|GB|LEKV01004943.1|	30189	S1_476383817
GI|976903725|GB|LEKV01004935.1|	38329	S1_475525143
GI|976903725|GB|LEKV01004935.1|	38331	S1_475525145
GI|976903725|GB|LEKV01004935.1|	38366	S1_475525180
GI|976903725|GB|LEKV01004935.1|	38369	S1_475525183
GI|976903725|GB|LEKV01004935.1|	53365	S1_475540179
GI|976903725|GB|LEKV01004935.1|	53368	S1_475540182
GI|976903733|GB|LEKV01004933.1|	64475	S1_475194891
GI|976903733|GB|LEKV01004933.1|	211323	S1_475341739
GI|976903751|GB|LEKV01004930.1|	65951	S1_474833375
GI|976903751|GB|LEKV01004930.1|	65952	S1_474833376
GI|976903751|GB|LEKV01004930.1|	65961	S1_474833385
GI|976903751|GB|LEKV01004930.1|	65963	S1_474833387
GI|976903766|GB|LEKV01004928.1|	32382	S1_474451489
GI|976903766|GB|LEKV01004928.1|	40977	S1_474460084
GI|976903766|GB|LEKV01004928.1|	55911	S1_474475018
GI|976903766|GB|LEKV01004928.1|	56296	S1_474475403
GI|976903766|GB|LEKV01004928.1|	79124	S1_474498231
GI|976903766|GB|LEKV01004928.1|	80115	S1_474499222
GI|976903766|GB|LEKV01004928.1|	80162	S1_474499269
GI|976903801|GB|LEKV01004924.1|	87208	S1_473679631
GI|976903801|GB|LEKV01004924.1|	107548	S1_473699971
GI|976903801|GB|LEKV01004924.1|	107549	S1_473699972
GI|976903801|GB|LEKV01004924.1|	192886	S1_473785309
GI|976903801|GB|LEKV01004924.1|	193311	S1_473785734
GI|976903801|GB|LEKV01004924.1|	193330	S1_473785753
GI|976903801|GB|LEKV01004924.1|	193336	S1_473785759
GI|976903801|GB|LEKV01004924.1|	274872	S1_473867295
GI|976903801|GB|LEKV01004924.1|	275234	S1_473867657
GI|976903835|GB|LEKV01004921.1|	30408	S1_473353727
GI|976903835|GB|LEKV01004921.1|	30415	S1_473353734
GI|976903835|GB|LEKV01004921.1|	30461	S1_473353780
GI|976903835|GB|LEKV01004921.1|	30917	S1_473354236
GI|976903835|GB|LEKV01004921.1|	30919	S1_473354238
GI|976903835|GB|LEKV01004921.1|	32054	S1_473355373
GI|976903835|GB|LEKV01004921.1|	32455	S1_473355774
GI|976903835|GB|LEKV01004921.1|	32509	S1_473355828
GI|976903849|GB|LEKV01004916.1|	38115	S1_473100739
GI|976903849|GB|LEKV01004916.1|	38116	S1_473100740
GI|976903849|GB|LEKV01004916.1|	38178	S1_473100802
GI|976903849|GB|LEKV01004916.1|	38179	S1_473100803
GI|976903849|GB|LEKV01004916.1|	50083	S1_473112707
GI|976903849|GB|LEKV01004916.1|	50297	S1_473112921
GI|976903849|GB|LEKV01004916.1|	50310	S1_473112934
GI|976903849|GB|LEKV01004916.1|	50313	S1_473112937
GI|976903849|GB|LEKV01004916.1|	50345	S1_473112969
GI|976903860|GB|LEKV01004915.1|	257410	S1_472887296
GI|976903860|GB|LEKV01004915.1|	344151	S1_472974037
GI|976903860|GB|LEKV01004915.1|	344255	S1_472974141
GI|976903860|GB|LEKV01004915.1|	346345	S1_472976231
GI|976903860|GB|LEKV01004915.1|	346357	S1_472976243
GI|976903860|GB|LEKV01004915.1|	346368	S1_472976254
GI|976903860|GB|LEKV01004915.1|	346426	S1_472976312
GI|976903860|GB|LEKV01004915.1|	346463	S1_472976349
GI|976903860|GB|LEKV01004915.1|	346471	S1_472976357
GI|976903860|GB|LEKV01004915.1|	425058	S1_473054944
GI|976903860|GB|LEKV01004915.1|	425091	S1_473054977
GI|976903860|GB|LEKV01004915.1|	425092	S1_473054978
GI|976903860|GB|LEKV01004915.1|	425094	S1_473054980
GI|976903860|GB|LEKV01004915.1|	425364	S1_473055250
GI|976903890|GB|LEKV01004914.1|	11007	S1_472616299
GI|976903890|GB|LEKV01004914.1|	11029	S1_472616321
GI|976903890|GB|LEKV01004914.1|	11557	S1_472616849
GI|976903892|GB|LEKV01004913.1|	178837	S1_472541467
GI|976903892|GB|LEKV01004913.1|	178838	S1_472541468
GI|976903892|GB|LEKV01004913.1|	178839	S1_472541469
GI|976903892|GB|LEKV01004913.1|	178840	S1_472541470
GI|976903912|GB|LEKV01004912.1|	107657	S1_472071036
GI|976903932|GB|LEKV01004911.1|	67549	S1_471880202
GI|976903932|GB|LEKV01004911.1|	67579	S1_471880232
GI|976903932|GB|LEKV01004911.1|	67684	S1_471880337
GI|976903932|GB|LEKV01004911.1|	67685	S1_471880338
GI|976903932|GB|LEKV01004911.1|	67687	S1_471880340
GI|976903932|GB|LEKV01004911.1|	67688	S1_471880341
GI|976903932|GB|LEKV01004911.1|	109206	S1_471921859
GI|976903954|GB|LEKV01004909.1|	35909	S1_471328226
GI|976903954|GB|LEKV01004909.1|	35916	S1_471328233
GI|976903954|GB|LEKV01004909.1|	35958	S1_471328275
GI|976903987|GB|LEKV01004908.1|	89387	S1_471184025
GI|976904013|GB|LEKV01004905.1|	207389	S1_470761325
GI|976904013|GB|LEKV01004905.1|	207393	S1_470761329
GI|976904013|GB|LEKV01004905.1|	207453	S1_470761389
GI|976904013|GB|LEKV01004905.1|	340986	S1_470894922
GI|976904045|GB|LEKV01004903.1|	199405	S1_469854763
GI|976904045|GB|LEKV01004903.1|	311284	S1_469966642
GI|976904045|GB|LEKV01004903.1|	311287	S1_469966645
GI|976904045|GB|LEKV01004903.1|	311297	S1_469966655
GI|976904045|GB|LEKV01004903.1|	607263	S1_470262621
GI|976904045|GB|LEKV01004903.1|	607272	S1_470262630
GI|976904045|GB|LEKV01004903.1|	607276	S1_470262634
GI|976904045|GB|LEKV01004903.1|	746686	S1_470402044
GI|976904110|GB|LEKV01004901.1|	240447	S1_469408649
GI|976904110|GB|LEKV01004901.1|	240490	S1_469408692
GI|976904110|GB|LEKV01004901.1|	275394	S1_469443596
GI|976904110|GB|LEKV01004901.1|	275884	S1_469444086
GI|976904110|GB|LEKV01004901.1|	353208	S1_469521410
GI|976904110|GB|LEKV01004901.1|	353249	S1_469521451
GI|976904221|GB|LEKV01004896.1|	55113	S1_468092384
GI|976904221|GB|LEKV01004896.1|	55143	S1_468092414
GI|976904221|GB|LEKV01004896.1|	55146	S1_468092417
GI|976904230|GB|LEKV01004895.1|	130045	S1_467973487
GI|976904230|GB|LEKV01004895.1|	130056	S1_467973498
GI|976904230|GB|LEKV01004895.1|	130065	S1_467973507
GI|976904230|GB|LEKV01004895.1|	146595	S1_467990037
GI|976904230|GB|LEKV01004895.1|	146612	S1_467990054
GI|976904230|GB|LEKV01004895.1|	146630	S1_467990072
GI|976904230|GB|LEKV01004895.1|	146633	S1_467990075
GI|976904230|GB|LEKV01004895.1|	146893	S1_467990335
GI|976904230|GB|LEKV01004895.1|	146894	S1_467990336
GI|976904266|GB|LEKV01004889.1|	10130	S1_467410717
GI|976904288|GB|LEKV01004882.1|	42266	S1_466726057
GI|976904288|GB|LEKV01004882.1|	42589	S1_466726380
GI|976904288|GB|LEKV01004882.1|	43918	S1_466727709
GI|976904321|GB|LEKV01004871.1|	33652	S1_465668680
GI|976904321|GB|LEKV01004871.1|	33682	S1_465668710
GI|976904335|GB|LEKV01004868.1|	75472	S1_465381361
GI|976904335|GB|LEKV01004868.1|	75477	S1_465381366
GI|976904335|GB|LEKV01004868.1|	75484	S1_465381373
GI|976904394|GB|LEKV01004856.1|	51600	S1_463920757
GI|976904419|GB|LEKV01004851.1|	99174	S1_463454497
GI|976904428|GB|LEKV01004850.1|	8002	S1_463289662
GI|976904428|GB|LEKV01004850.1|	8042	S1_463289702
GI|976904480|GB|LEKV01004840.1|	20319	S1_462356791
GI|976904480|GB|LEKV01004840.1|	20844	S1_462357316
GI|976904480|GB|LEKV01004840.1|	20854	S1_462357326
GI|976904480|GB|LEKV01004840.1|	177566	S1_462514038
GI|976904480|GB|LEKV01004840.1|	177815	S1_462514287
GI|976904480|GB|LEKV01004840.1|	177818	S1_462514290
GI|976904480|GB|LEKV01004840.1|	177824	S1_462514296
GI|976904495|GB|LEKV01004839.1|	36972	S1_462230360
GI|976904509|GB|LEKV01004836.1|	55574	S1_461727088
GI|976904509|GB|LEKV01004836.1|	56272	S1_461727786
GI|976904537|GB|LEKV01004833.1|	157447	S1_461135203
GI|976904537|GB|LEKV01004833.1|	487323	S1_461465079
GI|976904537|GB|LEKV01004833.1|	487355	S1_461465111
GI|976904537|GB|LEKV01004833.1|	487817	S1_461465573
GI|976904537|GB|LEKV01004833.1|	508589	S1_461486345
GI|976904567|GB|LEKV01004830.1|	33660	S1_460766928
GI|976904567|GB|LEKV01004830.1|	33661	S1_460766929
GI|976904567|GB|LEKV01004830.1|	33666	S1_460766934
GI|976904589|GB|LEKV01004827.1|	120521	S1_460228839
GI|976904589|GB|LEKV01004827.1|	120522	S1_460228840
GI|976904589|GB|LEKV01004827.1|	120536	S1_460228854
GI|976904589|GB|LEKV01004827.1|	121082	S1_460229400
GI|976904589|GB|LEKV01004827.1|	121146	S1_460229464
GI|976904589|GB|LEKV01004827.1|	121151	S1_460229469
GI|976904589|GB|LEKV01004827.1|	121189	S1_460229507
GI|976904589|GB|LEKV01004827.1|	121193	S1_460229511
GI|976904589|GB|LEKV01004827.1|	121450	S1_460229768
GI|976904589|GB|LEKV01004827.1|	177135	S1_460285453
GI|976904589|GB|LEKV01004827.1|	184467	S1_460292785
GI|976904589|GB|LEKV01004827.1|	357811	S1_460466129
GI|976904638|GB|LEKV01004824.1|	121911	S1_459646753
GI|976904638|GB|LEKV01004824.1|	121953	S1_459646795
GI|976904638|GB|LEKV01004824.1|	258060	S1_459782902
GI|976904675|GB|LEKV01004822.1|	63801	S1_459102431
GI|976904675|GB|LEKV01004822.1|	63894	S1_459102524
GI|976904675|GB|LEKV01004822.1|	63903	S1_459102533
GI|976904689|GB|LEKV01004821.1|	46078	S1_458708003
GI|976904689|GB|LEKV01004821.1|	46079	S1_458708004
GI|976904689|GB|LEKV01004821.1|	52905	S1_458714830
GI|976904689|GB|LEKV01004821.1|	52908	S1_458714833
GI|976904689|GB|LEKV01004821.1|	52909	S1_458714834
GI|976904689|GB|LEKV01004821.1|	52955	S1_458714880
GI|976904689|GB|LEKV01004821.1|	52956	S1_458714881
GI|976904689|GB|LEKV01004821.1|	52967	S1_458714892
GI|976904689|GB|LEKV01004821.1|	52991	S1_458714916
GI|976904689|GB|LEKV01004821.1|	53008	S1_458714933
GI|976904689|GB|LEKV01004821.1|	124437	S1_458786362
GI|976904689|GB|LEKV01004821.1|	124781	S1_458786706
GI|976904689|GB|LEKV01004821.1|	124797	S1_458786722
GI|976904689|GB|LEKV01004821.1|	124827	S1_458786752
GI|976904689|GB|LEKV01004821.1|	124838	S1_458786763
GI|976904689|GB|LEKV01004821.1|	218858	S1_458880783
GI|976904689|GB|LEKV01004821.1|	218859	S1_458880784
GI|976904689|GB|LEKV01004821.1|	218920	S1_458880845
GI|976904689|GB|LEKV01004821.1|	255878	S1_458917803
GI|976904712|GB|LEKV01004820.1|	117896	S1_458314151
GI|976904712|GB|LEKV01004820.1|	117915	S1_458314170
GI|976904712|GB|LEKV01004820.1|	118722	S1_458314977
GI|976904712|GB|LEKV01004820.1|	118725	S1_458314980
GI|976904712|GB|LEKV01004820.1|	118739	S1_458314994
GI|976904712|GB|LEKV01004820.1|	118742	S1_458314997
GI|976904712|GB|LEKV01004820.1|	408243	S1_458604498
GI|976904712|GB|LEKV01004820.1|	408558	S1_458604813
GI|976904712|GB|LEKV01004820.1|	423228	S1_458619483
GI|976904745|GB|LEKV01004819.1|	126895	S1_457939686
GI|976904745|GB|LEKV01004819.1|	154701	S1_457967492
GI|976904745|GB|LEKV01004819.1|	154753	S1_457967544
GI|976904745|GB|LEKV01004819.1|	311193	S1_458123984
GI|976904745|GB|LEKV01004819.1|	311194	S1_458123985
GI|976904745|GB|LEKV01004819.1|	311197	S1_458123988
GI|976904745|GB|LEKV01004819.1|	311198	S1_458123989
GI|976904745|GB|LEKV01004819.1|	364583	S1_458177374
GI|976904745|GB|LEKV01004819.1|	364622	S1_458177413
GI|976904745|GB|LEKV01004819.1|	365572	S1_458178363
GI|976904779|GB|LEKV01004817.1|	316956	S1_457275882
GI|976904779|GB|LEKV01004817.1|	317258	S1_457276184
GI|976904779|GB|LEKV01004817.1|	322652	S1_457281578
GI|976904779|GB|LEKV01004817.1|	526774	S1_457485700
GI|976904779|GB|LEKV01004817.1|	526798	S1_457485724
GI|976904779|GB|LEKV01004817.1|	526822	S1_457485748
GI|976904779|GB|LEKV01004817.1|	587753	S1_457546679
GI|976904779|GB|LEKV01004817.1|	642817	S1_457601743
GI|976904779|GB|LEKV01004817.1|	642877	S1_457601803
GI|976904824|GB|LEKV01004816.1|	102679	S1_456811509
GI|976904839|GB|LEKV01004815.1|	54727	S1_456417401
GI|976904865|GB|LEKV01004814.1|	58258	S1_456049568
GI|976904865|GB|LEKV01004814.1|	58545	S1_456049855
GI|976904865|GB|LEKV01004814.1|	58551	S1_456049861
GI|976904865|GB|LEKV01004814.1|	123328	S1_456114638
GI|976904865|GB|LEKV01004814.1|	123357	S1_456114667
GI|976904865|GB|LEKV01004814.1|	123373	S1_456114683
GI|976904891|GB|LEKV01004813.1|	211393	S1_455433129
GI|976904891|GB|LEKV01004813.1|	290346	S1_455512082
GI|976904891|GB|LEKV01004813.1|	290380	S1_455512116
GI|976904891|GB|LEKV01004813.1|	290382	S1_455512118
GI|976904891|GB|LEKV01004813.1|	290422	S1_455512158
GI|976904891|GB|LEKV01004813.1|	290423	S1_455512159
GI|976904891|GB|LEKV01004813.1|	329501	S1_455551237
GI|976904891|GB|LEKV01004813.1|	330123	S1_455551859
GI|976904891|GB|LEKV01004813.1|	330125	S1_455551861
GI|976904891|GB|LEKV01004813.1|	330205	S1_455551941
GI|976904891|GB|LEKV01004813.1|	330299	S1_455552035
GI|976904891|GB|LEKV01004813.1|	349605	S1_455571341
GI|976904891|GB|LEKV01004813.1|	349775	S1_455571511
GI|976904891|GB|LEKV01004813.1|	662790	S1_455884526
GI|976904891|GB|LEKV01004813.1|	751680	S1_455973416
GI|976904891|GB|LEKV01004813.1|	751864	S1_455973600
GI|976904940|GB|LEKV01004812.1|	149982	S1_455093574
GI|976904940|GB|LEKV01004812.1|	149988	S1_455093580
GI|976904940|GB|LEKV01004812.1|	150041	S1_455093633
GI|976904940|GB|LEKV01004812.1|	250231	S1_455193823
GI|976904966|GB|LEKV01004811.1|	74447	S1_454461222
GI|976904966|GB|LEKV01004811.1|	74448	S1_454461223
GI|976904966|GB|LEKV01004811.1|	74460	S1_454461235
GI|976904966|GB|LEKV01004811.1|	74471	S1_454461246
GI|976904966|GB|LEKV01004811.1|	74489	S1_454461264
GI|976904966|GB|LEKV01004811.1|	74490	S1_454461265
GI|976905017|GB|LEKV01004810.1|	41566	S1_454340168
GI|976905017|GB|LEKV01004810.1|	41574	S1_454340176
GI|976905017|GB|LEKV01004810.1|	46951	S1_454345553
GI|976905017|GB|LEKV01004810.1|	46978	S1_454345580
GI|976905017|GB|LEKV01004810.1|	54285	S1_454352887
GI|976905017|GB|LEKV01004810.1|	54309	S1_454352911
GI|976905017|GB|LEKV01004810.1|	54561	S1_454353163
GI|976905024|GB|LEKV01004809.1|	71066	S1_453764327
GI|976905024|GB|LEKV01004809.1|	71147	S1_453764408
GI|976905024|GB|LEKV01004809.1|	293385	S1_453986646
GI|976905081|GB|LEKV01004808.1|	46590	S1_453586312
GI|976905081|GB|LEKV01004808.1|	46613	S1_453586335
GI|976905092|GB|LEKV01004807.1|	94218	S1_453469816
GI|976905092|GB|LEKV01004807.1|	94245	S1_453469843
GI|976905092|GB|LEKV01004807.1|	94246	S1_453469844
GI|976905092|GB|LEKV01004807.1|	137926	S1_453513524
GI|976905092|GB|LEKV01004807.1|	137967	S1_453513565
GI|976905106|GB|LEKV01004806.1|	127619	S1_453313476
GI|976905106|GB|LEKV01004806.1|	127650	S1_453313507
GI|976905127|GB|LEKV01004804.1|	36190	S1_452242881
GI|976905127|GB|LEKV01004804.1|	129034	S1_452335725
GI|976905127|GB|LEKV01004804.1|	129041	S1_452335732
GI|976905127|GB|LEKV01004804.1|	130970	S1_452337661
GI|976905127|GB|LEKV01004804.1|	210239	S1_452416930
GI|976905127|GB|LEKV01004804.1|	316420	S1_452523111
GI|976905127|GB|LEKV01004804.1|	505666	S1_452712357
GI|976905127|GB|LEKV01004804.1|	505672	S1_452712363
GI|976905127|GB|LEKV01004804.1|	505673	S1_452712364
GI|976905127|GB|LEKV01004804.1|	505687	S1_452712378
GI|976905127|GB|LEKV01004804.1|	505705	S1_452712396
GI|976905127|GB|LEKV01004804.1|	505713	S1_452712404
GI|976905127|GB|LEKV01004804.1|	505714	S1_452712405
GI|976905127|GB|LEKV01004804.1|	505716	S1_452712407
GI|976905127|GB|LEKV01004804.1|	505717	S1_452712408
GI|976905127|GB|LEKV01004804.1|	505803	S1_452712494
GI|976905127|GB|LEKV01004804.1|	505808	S1_452712499
GI|976905127|GB|LEKV01004804.1|	513068	S1_452719759
GI|976905127|GB|LEKV01004804.1|	513974	S1_452720665
GI|976905127|GB|LEKV01004804.1|	514009	S1_452720700
GI|976905127|GB|LEKV01004804.1|	514064	S1_452720755
GI|976905127|GB|LEKV01004804.1|	514142	S1_452720833
GI|976905127|GB|LEKV01004804.1|	514287	S1_452720978
GI|976905127|GB|LEKV01004804.1|	514290	S1_452720981
GI|976905127|GB|LEKV01004804.1|	541947	S1_452748638
GI|976905127|GB|LEKV01004804.1|	541959	S1_452748650
GI|976905127|GB|LEKV01004804.1|	541970	S1_452748661
GI|976905127|GB|LEKV01004804.1|	541971	S1_452748662
GI|976905241|GB|LEKV01004802.1|	106364	S1_451927752
GI|976905241|GB|LEKV01004802.1|	106378	S1_451927766
GI|976905241|GB|LEKV01004802.1|	151352	S1_451972740
GI|976905241|GB|LEKV01004802.1|	158014	S1_451979402
GI|976905241|GB|LEKV01004802.1|	158018	S1_451979406
GI|976905241|GB|LEKV01004802.1|	232836	S1_452054224
GI|976905241|GB|LEKV01004802.1|	233041	S1_452054429
GI|976905241|GB|LEKV01004802.1|	233044	S1_452054432
GI|976905241|GB|LEKV01004802.1|	246695	S1_452068083
GI|976905241|GB|LEKV01004802.1|	250244	S1_452071632
GI|976905241|GB|LEKV01004802.1|	290560	S1_452111948
GI|976905241|GB|LEKV01004802.1|	290572	S1_452111960
GI|976905284|GB|LEKV01004800.1|	33893	S1_451195072
GI|976905284|GB|LEKV01004800.1|	242137	S1_451403316
GI|976905284|GB|LEKV01004800.1|	242165	S1_451403344
GI|976905284|GB|LEKV01004800.1|	242176	S1_451403355
GI|976905284|GB|LEKV01004800.1|	565087	S1_451726266
GI|976905284|GB|LEKV01004800.1|	569392	S1_451730571
GI|976905284|GB|LEKV01004800.1|	569730	S1_451730909
GI|976905354|GB|LEKV01004799.1|	25951	S1_450628800
GI|976905354|GB|LEKV01004799.1|	26295	S1_450629144
GI|976905354|GB|LEKV01004799.1|	26296	S1_450629145
GI|976905354|GB|LEKV01004799.1|	26297	S1_450629146
GI|976905354|GB|LEKV01004799.1|	26298	S1_450629147
GI|976905354|GB|LEKV01004799.1|	74242	S1_450677091
GI|976905354|GB|LEKV01004799.1|	74244	S1_450677093
GI|976905354|GB|LEKV01004799.1|	74245	S1_450677094
GI|976905354|GB|LEKV01004799.1|	364408	S1_450967257
GI|976905354|GB|LEKV01004799.1|	364962	S1_450967811
GI|976905399|GB|LEKV01004797.1|	177647	S1_450458071
GI|976905399|GB|LEKV01004797.1|	177648	S1_450458072
GI|976905399|GB|LEKV01004797.1|	177651	S1_450458075
GI|976905399|GB|LEKV01004797.1|	177653	S1_450458077
GI|976905399|GB|LEKV01004797.1|	196241	S1_450476665
GI|976905399|GB|LEKV01004797.1|	196249	S1_450476673
GI|976905399|GB|LEKV01004797.1|	196280	S1_450476704
GI|976905399|GB|LEKV01004797.1|	196282	S1_450476706
GI|976905399|GB|LEKV01004797.1|	217058	S1_450497482
GI|976905430|GB|LEKV01004796.1|	45220	S1_450043944
GI|976905430|GB|LEKV01004796.1|	45221	S1_450043945
GI|976905430|GB|LEKV01004796.1|	45250	S1_450043974
GI|976905430|GB|LEKV01004796.1|	45252	S1_450043976
GI|976905430|GB|LEKV01004796.1|	45273	S1_450043997
GI|976905430|GB|LEKV01004796.1|	147697	S1_450146421
GI|976905430|GB|LEKV01004796.1|	148175	S1_450146899
GI|976905430|GB|LEKV01004796.1|	148181	S1_450146905
GI|976905430|GB|LEKV01004796.1|	148184	S1_450146908
GI|976905430|GB|LEKV01004796.1|	148191	S1_450146915
GI|976905430|GB|LEKV01004796.1|	148193	S1_450146917
GI|976905430|GB|LEKV01004796.1|	148224	S1_450146948
GI|976905430|GB|LEKV01004796.1|	224071	S1_450222795
GI|976905430|GB|LEKV01004796.1|	224080	S1_450222804
GI|976905430|GB|LEKV01004796.1|	224092	S1_450222816
GI|976905430|GB|LEKV01004796.1|	224119	S1_450222843
GI|976905430|GB|LEKV01004796.1|	224125	S1_450222849
GI|976905430|GB|LEKV01004796.1|	228503	S1_450227227
GI|976905430|GB|LEKV01004796.1|	228504	S1_450227228
GI|976905430|GB|LEKV01004796.1|	228512	S1_450227236
GI|976905430|GB|LEKV01004796.1|	228520	S1_450227244
GI|976905430|GB|LEKV01004796.1|	228537	S1_450227261
GI|976905430|GB|LEKV01004796.1|	228551	S1_450227275
GI|976905450|GB|LEKV01004795.1|	41328	S1_449878264
GI|976905450|GB|LEKV01004795.1|	132599	S1_449969535
GI|976905463|GB|LEKV01004794.1|	302422	S1_449476163
GI|976905463|GB|LEKV01004794.1|	302459	S1_449476200
GI|976905463|GB|LEKV01004794.1|	302460	S1_449476201
GI|976905463|GB|LEKV01004794.1|	302534	S1_449476275
GI|976905463|GB|LEKV01004794.1|	302604	S1_449476345
GI|976905463|GB|LEKV01004794.1|	302610	S1_449476351
GI|976905463|GB|LEKV01004794.1|	302617	S1_449476358
GI|976905463|GB|LEKV01004794.1|	649841	S1_449823582
GI|976905463|GB|LEKV01004794.1|	650225	S1_449823966
GI|976905463|GB|LEKV01004794.1|	650239	S1_449823980
GI|976905463|GB|LEKV01004794.1|	650256	S1_449823997
GI|976905463|GB|LEKV01004794.1|	650272	S1_449824013
GI|976905518|GB|LEKV01004792.1|	16784	S1_448601555
GI|976905518|GB|LEKV01004792.1|	83508	S1_448668279
GI|976905518|GB|LEKV01004792.1|	83534	S1_448668305
GI|976905518|GB|LEKV01004792.1|	109850	S1_448694621
GI|976905518|GB|LEKV01004792.1|	109901	S1_448694672
GI|976905518|GB|LEKV01004792.1|	109906	S1_448694677
GI|976905518|GB|LEKV01004792.1|	109917	S1_448694688
GI|976905518|GB|LEKV01004792.1|	109927	S1_448694698
GI|976905518|GB|LEKV01004792.1|	310884	S1_448895655
GI|976905518|GB|LEKV01004792.1|	358116	S1_448942887
GI|976905518|GB|LEKV01004792.1|	358125	S1_448942896
GI|976905518|GB|LEKV01004792.1|	358160	S1_448942931
GI|976905518|GB|LEKV01004792.1|	389875	S1_448974646
GI|976905518|GB|LEKV01004792.1|	389878	S1_448974649
GI|976905518|GB|LEKV01004792.1|	389913	S1_448974684
GI|976905518|GB|LEKV01004792.1|	432251	S1_449017022
GI|976905518|GB|LEKV01004792.1|	500562	S1_449085333
GI|976905518|GB|LEKV01004792.1|	500594	S1_449085365
GI|976905518|GB|LEKV01004792.1|	500595	S1_449085366
GI|976905518|GB|LEKV01004792.1|	500647	S1_449085418
GI|976905518|GB|LEKV01004792.1|	500685	S1_449085456
GI|976905518|GB|LEKV01004792.1|	506508	S1_449091279
GI|976905518|GB|LEKV01004792.1|	506521	S1_449091292
GI|976905598|GB|LEKV01004790.1|	114553	S1_448066104
GI|976905620|GB|LEKV01004789.1|	34266	S1_447944840
GI|976905620|GB|LEKV01004789.1|	34295	S1_447944869
GI|976905620|GB|LEKV01004789.1|	34789	S1_447945363
GI|976905620|GB|LEKV01004789.1|	34797	S1_447945371
GI|976905620|GB|LEKV01004789.1|	34798	S1_447945372
GI|976905620|GB|LEKV01004789.1|	34837	S1_447945411
GI|976905620|GB|LEKV01004789.1|	34838	S1_447945412
GI|976905625|GB|LEKV01004788.1|	16557	S1_447827817
GI|976905625|GB|LEKV01004788.1|	16563	S1_447827823
GI|976905625|GB|LEKV01004788.1|	81560	S1_447892820
GI|976905625|GB|LEKV01004788.1|	82010	S1_447893270
GI|976905625|GB|LEKV01004788.1|	82041	S1_447893301
GI|976905634|GB|LEKV01004787.1|	68216	S1_447741695
GI|976905634|GB|LEKV01004787.1|	68219	S1_447741698
GI|976905634|GB|LEKV01004787.1|	69243	S1_447742722
GI|976905672|GB|LEKV01004782.1|	50155	S1_447325151
GI|976905672|GB|LEKV01004782.1|	50261	S1_447325257
GI|976905720|GB|LEKV01004777.1|	176637	S1_446436581
GI|976905720|GB|LEKV01004777.1|	176702	S1_446436646
GI|976905720|GB|LEKV01004777.1|	176718	S1_446436662
GI|976905720|GB|LEKV01004777.1|	176795	S1_446436739
GI|976905720|GB|LEKV01004777.1|	176808	S1_446436752
GI|976905746|GB|LEKV01004775.1|	59119	S1_446083157
GI|976905746|GB|LEKV01004775.1|	59132	S1_446083170
GI|976905746|GB|LEKV01004775.1|	59155	S1_446083193
GI|976905766|GB|LEKV01004774.1|	213715	S1_445919699
GI|976905766|GB|LEKV01004774.1|	213721	S1_445919705
GI|976905766|GB|LEKV01004774.1|	214317	S1_445920301
GI|976905766|GB|LEKV01004774.1|	214361	S1_445920345
GI|976905766|GB|LEKV01004774.1|	261375	S1_445967359
GI|976905766|GB|LEKV01004774.1|	261389	S1_445967373
GI|976905766|GB|LEKV01004774.1|	261396	S1_445967380
GI|976905766|GB|LEKV01004774.1|	261409	S1_445967393
GI|976905803|GB|LEKV01004770.1|	22537	S1_445435386
GI|976905803|GB|LEKV01004770.1|	22547	S1_445435396
GI|976905803|GB|LEKV01004770.1|	22717	S1_445435566
GI|976905803|GB|LEKV01004770.1|	22738	S1_445435587
GI|976905810|GB|LEKV01004769.1|	61769	S1_445300090
GI|976905810|GB|LEKV01004769.1|	77967	S1_445316288
GI|976905810|GB|LEKV01004769.1|	77969	S1_445316290
GI|976905831|GB|LEKV01004766.1|	205276	S1_445100211
GI|976905831|GB|LEKV01004766.1|	206282	S1_445101217
GI|976905831|GB|LEKV01004766.1|	206283	S1_445101218
GI|976905831|GB|LEKV01004766.1|	206318	S1_445101253
GI|976905831|GB|LEKV01004766.1|	206401	S1_445101336
GI|976905831|GB|LEKV01004766.1|	206445	S1_445101380
GI|976905888|GB|LEKV01004757.1|	183273	S1_444242798
GI|976905888|GB|LEKV01004757.1|	183459	S1_444242984
GI|976905909|GB|LEKV01004755.1|	121415	S1_443829248
GI|976905909|GB|LEKV01004755.1|	121417	S1_443829250
GI|976905931|GB|LEKV01004753.1|	198957	S1_443539108
GI|976905931|GB|LEKV01004753.1|	199865	S1_443540016
GI|976905931|GB|LEKV01004753.1|	200545	S1_443540696
GI|976905931|GB|LEKV01004753.1|	200571	S1_443540722
GI|976905999|GB|LEKV01004736.1|	156012	S1_441945615
GI|976905999|GB|LEKV01004736.1|	156014	S1_441945617
GI|976905999|GB|LEKV01004736.1|	156015	S1_441945618
GI|976905999|GB|LEKV01004736.1|	156027	S1_441945630
GI|976905999|GB|LEKV01004736.1|	156028	S1_441945631
GI|976905999|GB|LEKV01004736.1|	156029	S1_441945632
GI|976905999|GB|LEKV01004736.1|	156032	S1_441945635
GI|976906039|GB|LEKV01004722.1|	89367	S1_440578788
GI|976906039|GB|LEKV01004722.1|	89545	S1_440578966
GI|976906039|GB|LEKV01004722.1|	89554	S1_440578975
GI|976906039|GB|LEKV01004722.1|	89565	S1_440578986
GI|976906047|GB|LEKV01004719.1|	109649	S1_440425382
GI|976906080|GB|LEKV01004705.1|	114490	S1_439136398
GI|976906080|GB|LEKV01004705.1|	114535	S1_439136443
GI|976906080|GB|LEKV01004705.1|	114562	S1_439136470
GI|976906080|GB|LEKV01004705.1|	114601	S1_439136509
GI|976906080|GB|LEKV01004705.1|	114637	S1_439136545
GI|976906118|GB|LEKV01004676.1|	145499	S1_437656281
GI|976906133|GB|LEKV01004665.1|	12263	S1_436947026
GI|976906141|GB|LEKV01004662.1|	7223	S1_436767414
GI|976906141|GB|LEKV01004662.1|	10866	S1_436771057
GI|976906145|GB|LEKV01004660.1|	42660	S1_436676542
GI|976906151|GB|LEKV01004656.1|	18934	S1_436377899
GI|976906151|GB|LEKV01004656.1|	18955	S1_436377920
GI|976906151|GB|LEKV01004656.1|	18983	S1_436377948
GI|976906151|GB|LEKV01004656.1|	18984	S1_436377949
GI|976906175|GB|LEKV01004642.1|	17014	S1_435067227
GI|976906175|GB|LEKV01004642.1|	17023	S1_435067236
GI|976906188|GB|LEKV01004637.1|	124234	S1_434509966
GI|976906188|GB|LEKV01004637.1|	124286	S1_434510018
GI|976906191|GB|LEKV01004636.1|	24861	S1_434259896
GI|976906191|GB|LEKV01004636.1|	24875	S1_434259910
GI|976906191|GB|LEKV01004636.1|	24897	S1_434259932
GI|976906247|GB|LEKV01004617.1|	103504	S1_432283445
GI|976906247|GB|LEKV01004617.1|	103518	S1_432283459
GI|976906247|GB|LEKV01004617.1|	103531	S1_432283472
GI|976906247|GB|LEKV01004617.1|	103893	S1_432283834
GI|976906247|GB|LEKV01004617.1|	103917	S1_432283858
GI|976906247|GB|LEKV01004617.1|	103921	S1_432283862
GI|976906264|GB|LEKV01004615.1|	78495	S1_432130511
GI|976906280|GB|LEKV01004609.1|	14963	S1_431482753
GI|976906280|GB|LEKV01004609.1|	23744	S1_431491534
GI|976906322|GB|LEKV01004603.1|	65376	S1_430785751
GI|976906322|GB|LEKV01004603.1|	65397	S1_430785772
GI|976906349|GB|LEKV01004600.1|	77966	S1_430476238
GI|976906349|GB|LEKV01004600.1|	78006	S1_430476278
GI|976906349|GB|LEKV01004600.1|	78099	S1_430476371
GI|976906356|GB|LEKV01004599.1|	59711	S1_430318233
GI|976906356|GB|LEKV01004599.1|	59721	S1_430318243
GI|976906365|GB|LEKV01004598.1|	191715	S1_430221799
GI|976906365|GB|LEKV01004598.1|	191749	S1_430221833
GI|976906365|GB|LEKV01004598.1|	192022	S1_430222106
GI|976906365|GB|LEKV01004598.1|	192056	S1_430222140
GI|976906365|GB|LEKV01004598.1|	192074	S1_430222158
GI|976906365|GB|LEKV01004598.1|	192084	S1_430222168
GI|976906365|GB|LEKV01004598.1|	192085	S1_430222169
GI|976906365|GB|LEKV01004598.1|	192129	S1_430222213
GI|976906365|GB|LEKV01004598.1|	192150	S1_430222234
GI|976906365|GB|LEKV01004598.1|	192180	S1_430222264
GI|976906365|GB|LEKV01004598.1|	192222	S1_430222306
GI|976906365|GB|LEKV01004598.1|	192228	S1_430222312
GI|976906365|GB|LEKV01004598.1|	192230	S1_430222314
GI|976906365|GB|LEKV01004598.1|	192236	S1_430222320
GI|976906381|GB|LEKV01004596.1|	96359	S1_429751692
GI|976906381|GB|LEKV01004596.1|	96383	S1_429751716
GI|976906381|GB|LEKV01004596.1|	96733	S1_429752066
GI|976906381|GB|LEKV01004596.1|	96735	S1_429752068
GI|976906381|GB|LEKV01004596.1|	265253	S1_429920586
GI|976906381|GB|LEKV01004596.1|	265268	S1_429920601
GI|976906381|GB|LEKV01004596.1|	265422	S1_429920755
GI|976906393|GB|LEKV01004595.1|	19618	S1_429344188
GI|976906393|GB|LEKV01004595.1|	19663	S1_429344233
GI|976906393|GB|LEKV01004595.1|	44003	S1_429368573
GI|976906393|GB|LEKV01004595.1|	44030	S1_429368600
GI|976906393|GB|LEKV01004595.1|	44040	S1_429368610
GI|976906393|GB|LEKV01004595.1|	44041	S1_429368611
GI|976906419|GB|LEKV01004592.1|	62988	S1_429177112
GI|976906419|GB|LEKV01004592.1|	62989	S1_429177113
GI|976906419|GB|LEKV01004592.1|	62990	S1_429177114
GI|976906419|GB|LEKV01004592.1|	63543	S1_429177667
GI|976906419|GB|LEKV01004592.1|	63548	S1_429177672
GI|976906419|GB|LEKV01004592.1|	63576	S1_429177700
GI|976906419|GB|LEKV01004592.1|	122618	S1_429236742
GI|976906419|GB|LEKV01004592.1|	122630	S1_429236754
GI|976906431|GB|LEKV01004591.1|	12006	S1_428991004
GI|976906431|GB|LEKV01004591.1|	127171	S1_429106169
GI|976906431|GB|LEKV01004591.1|	127351	S1_429106349
GI|976906489|GB|LEKV01004585.1|	111892	S1_428179572
GI|976906489|GB|LEKV01004585.1|	111928	S1_428179608
GI|976906489|GB|LEKV01004585.1|	266445	S1_428334125
GI|976906489|GB|LEKV01004585.1|	266461	S1_428334141
GI|976906519|GB|LEKV01004583.1|	73920	S1_427982959
GI|976906519|GB|LEKV01004583.1|	73955	S1_427982994
GI|976906519|GB|LEKV01004583.1|	74495	S1_427983534
GI|976906566|GB|LEKV01004578.1|	145011	S1_427442975
GI|976906580|GB|LEKV01004577.1|	414414	S1_427074010
GI|976906580|GB|LEKV01004577.1|	414456	S1_427074052
GI|976906580|GB|LEKV01004577.1|	414466	S1_427074062
GI|976906580|GB|LEKV01004577.1|	414789	S1_427074385
GI|976906580|GB|LEKV01004577.1|	564853	S1_427224449
GI|976906580|GB|LEKV01004577.1|	564861	S1_427224457
GI|976906580|GB|LEKV01004577.1|	568846	S1_427228442
GI|976906634|GB|LEKV01004576.1|	31919	S1_426505249
GI|976906653|GB|LEKV01004572.1|	94994	S1_426044844
GI|976906653|GB|LEKV01004572.1|	199069	S1_426148919
GI|976906653|GB|LEKV01004572.1|	199122	S1_426148972
GI|976906669|GB|LEKV01004571.1|	42800	S1_425912246
GI|976906678|GB|LEKV01004570.1|	85835	S1_425506449
GI|976906678|GB|LEKV01004570.1|	85837	S1_425506451
GI|976906678|GB|LEKV01004570.1|	85846	S1_425506460
GI|976906678|GB|LEKV01004570.1|	85847	S1_425506461
GI|976906678|GB|LEKV01004570.1|	85848	S1_425506462
GI|976906678|GB|LEKV01004570.1|	86828	S1_425507442
GI|976906678|GB|LEKV01004570.1|	87388	S1_425508002
GI|976906678|GB|LEKV01004570.1|	87447	S1_425508061
GI|976906678|GB|LEKV01004570.1|	87641	S1_425508255
GI|976906678|GB|LEKV01004570.1|	232685	S1_425653299
GI|976906678|GB|LEKV01004570.1|	376978	S1_425797592
GI|976906678|GB|LEKV01004570.1|	376995	S1_425797609
GI|976906678|GB|LEKV01004570.1|	376996	S1_425797610
GI|976906678|GB|LEKV01004570.1|	376997	S1_425797611
GI|976906678|GB|LEKV01004570.1|	377030	S1_425797644
GI|976906678|GB|LEKV01004570.1|	377220	S1_425797834
GI|976906716|GB|LEKV01004568.1|	251059	S1_425299844
GI|976906716|GB|LEKV01004568.1|	251060	S1_425299845
GI|976906750|GB|LEKV01004566.1|	40306	S1_424931831
GI|976906750|GB|LEKV01004566.1|	59288	S1_424950813
GI|976906750|GB|LEKV01004566.1|	59330	S1_424950855
GI|976906757|GB|LEKV01004565.1|	81601	S1_424882848
GI|976906757|GB|LEKV01004565.1|	81607	S1_424882854
GI|976906757|GB|LEKV01004565.1|	81608	S1_424882855
GI|976906757|GB|LEKV01004565.1|	81620	S1_424882867
GI|976906757|GB|LEKV01004565.1|	81807	S1_424883054
GI|976906757|GB|LEKV01004565.1|	81808	S1_424883055
GI|976906764|GB|LEKV01004564.1|	53938	S1_424795530
GI|976906773|GB|LEKV01004563.1|	153208	S1_424687569
GI|976906805|GB|LEKV01004560.1|	216615	S1_423987347
GI|976906854|GB|LEKV01004559.1|	36202	S1_422989718
GI|976906854|GB|LEKV01004559.1|	188646	S1_423142162
GI|976906854|GB|LEKV01004559.1|	188647	S1_423142163
GI|976906854|GB|LEKV01004559.1|	188682	S1_423142198
GI|976906854|GB|LEKV01004559.1|	188688	S1_423142204
GI|976906854|GB|LEKV01004559.1|	188895	S1_423142411
GI|976906854|GB|LEKV01004559.1|	188938	S1_423142454
GI|976906854|GB|LEKV01004559.1|	189295	S1_423142811
GI|976906854|GB|LEKV01004559.1|	190702	S1_423144218
GI|976906854|GB|LEKV01004559.1|	313507	S1_423267023
GI|976906854|GB|LEKV01004559.1|	313900	S1_423267416
GI|976906854|GB|LEKV01004559.1|	333965	S1_423287481
GI|976906854|GB|LEKV01004559.1|	333991	S1_423287507
GI|976906854|GB|LEKV01004559.1|	459582	S1_423413098
GI|976906854|GB|LEKV01004559.1|	459583	S1_423413099
GI|976906854|GB|LEKV01004559.1|	459584	S1_423413100
GI|976906854|GB|LEKV01004559.1|	459615	S1_423413131
GI|976906854|GB|LEKV01004559.1|	512980	S1_423466496
GI|976906854|GB|LEKV01004559.1|	525350	S1_423478866
GI|976906854|GB|LEKV01004559.1|	525372	S1_423478888
GI|976906920|GB|LEKV01004558.1|	40217	S1_422798059
GI|976906920|GB|LEKV01004558.1|	40249	S1_422798091
GI|976906920|GB|LEKV01004558.1|	138164	S1_422896006
GI|976906920|GB|LEKV01004558.1|	138187	S1_422896029
GI|976906920|GB|LEKV01004558.1|	138189	S1_422896031
GI|976906920|GB|LEKV01004558.1|	138374	S1_422896216
GI|976906920|GB|LEKV01004558.1|	151046	S1_422908888
GI|976906920|GB|LEKV01004558.1|	161261	S1_422919103
GI|976906920|GB|LEKV01004558.1|	161270	S1_422919112
GI|976906920|GB|LEKV01004558.1|	161275	S1_422919117
GI|976906920|GB|LEKV01004558.1|	161276	S1_422919118
GI|976906920|GB|LEKV01004558.1|	161278	S1_422919120
GI|976906920|GB|LEKV01004558.1|	162041	S1_422919883
GI|976906920|GB|LEKV01004558.1|	162043	S1_422919885
GI|976906937|GB|LEKV01004557.1|	237713	S1_422511174
GI|976906937|GB|LEKV01004557.1|	420785	S1_422694246
GI|976906937|GB|LEKV01004557.1|	420806	S1_422694267
GI|976906937|GB|LEKV01004557.1|	421288	S1_422694749
GI|976906967|GB|LEKV01004556.1|	153468	S1_422217646
GI|976906967|GB|LEKV01004556.1|	153482	S1_422217660
GI|976906967|GB|LEKV01004556.1|	153976	S1_422218154
GI|976906967|GB|LEKV01004556.1|	153983	S1_422218161
GI|976906967|GB|LEKV01004556.1|	154027	S1_422218205
GI|976906989|GB|LEKV01004554.1|	38742	S1_421746876
GI|976906989|GB|LEKV01004554.1|	39202	S1_421747336
GI|976906989|GB|LEKV01004554.1|	83632	S1_421791766
GI|976906989|GB|LEKV01004554.1|	255649	S1_421963783
GI|976906989|GB|LEKV01004554.1|	310193	S1_422018327
GI|976906989|GB|LEKV01004554.1|	310205	S1_422018339
GI|976906989|GB|LEKV01004554.1|	310230	S1_422018364
GI|976906989|GB|LEKV01004554.1|	310245	S1_422018379
GI|976906989|GB|LEKV01004554.1|	310381	S1_422018515
GI|976906989|GB|LEKV01004554.1|	310387	S1_422018521
GI|976906989|GB|LEKV01004554.1|	310395	S1_422018529
GI|976906989|GB|LEKV01004554.1|	310410	S1_422018544
GI|976906989|GB|LEKV01004554.1|	310411	S1_422018545
GI|976907018|GB|LEKV01004553.1|	133306	S1_421128311
GI|976907018|GB|LEKV01004553.1|	133317	S1_421128322
GI|976907018|GB|LEKV01004553.1|	133335	S1_421128340
GI|976907018|GB|LEKV01004553.1|	444516	S1_421439521
GI|976907088|GB|LEKV01004551.1|	221183	S1_420626058
GI|976907088|GB|LEKV01004551.1|	221219	S1_420626094
GI|976907143|GB|LEKV01004550.1|	95515	S1_420322244
GI|976907143|GB|LEKV01004550.1|	95516	S1_420322245
GI|976907143|GB|LEKV01004550.1|	95557	S1_420322286
GI|976907143|GB|LEKV01004550.1|	95569	S1_420322298
GI|976907143|GB|LEKV01004550.1|	95570	S1_420322299
GI|976907143|GB|LEKV01004550.1|	95612	S1_420322341
GI|976907143|GB|LEKV01004550.1|	95625	S1_420322354
GI|976907157|GB|LEKV01004549.1|	104150	S1_420098328
GI|976907157|GB|LEKV01004549.1|	118844	S1_420113022
GI|976907157|GB|LEKV01004549.1|	118863	S1_420113041
GI|976907157|GB|LEKV01004549.1|	140151	S1_420134329
GI|976907157|GB|LEKV01004549.1|	173928	S1_420168106
GI|976907157|GB|LEKV01004549.1|	207408	S1_420201586
GI|976907157|GB|LEKV01004549.1|	207732	S1_420201910
GI|976907157|GB|LEKV01004549.1|	207733	S1_420201911
GI|976907157|GB|LEKV01004549.1|	207782	S1_420201960
GI|976907157|GB|LEKV01004549.1|	208366	S1_420202544
GI|976907179|GB|LEKV01004548.1|	6127	S1_419983798
GI|976907179|GB|LEKV01004548.1|	6144	S1_419983815
GI|976907182|GB|LEKV01004547.1|	70756	S1_419908849
GI|976907196|GB|LEKV01004545.1|	74515	S1_419652283
GI|976907196|GB|LEKV01004545.1|	74525	S1_419652293
GI|976907196|GB|LEKV01004545.1|	74726	S1_419652494
GI|976907206|GB|LEKV01004544.1|	125892	S1_419198862
GI|976907206|GB|LEKV01004544.1|	125901	S1_419198871
GI|976907206|GB|LEKV01004544.1|	125902	S1_419198872
GI|976907206|GB|LEKV01004544.1|	125928	S1_419198898
GI|976907206|GB|LEKV01004544.1|	125942	S1_419198912
GI|976907206|GB|LEKV01004544.1|	125953	S1_419198923
GI|976907236|GB|LEKV01004542.1|	47333	S1_418832451
GI|976907236|GB|LEKV01004542.1|	47741	S1_418832859
GI|976907236|GB|LEKV01004542.1|	47742	S1_418832860
GI|976907236|GB|LEKV01004542.1|	47754	S1_418832872
GI|976907236|GB|LEKV01004542.1|	148287	S1_418933405
GI|976907236|GB|LEKV01004542.1|	148291	S1_418933409
GI|976907236|GB|LEKV01004542.1|	148381	S1_418933499
GI|976907236|GB|LEKV01004542.1|	148382	S1_418933500
GI|976907236|GB|LEKV01004542.1|	148384	S1_418933502
GI|976907236|GB|LEKV01004542.1|	148448	S1_418933566
GI|976907236|GB|LEKV01004542.1|	164956	S1_418950074
GI|976907254|GB|LEKV01004539.1|	9485	S1_418670698
GI|976907258|GB|LEKV01004538.1|	236032	S1_418586910
GI|976907258|GB|LEKV01004538.1|	236045	S1_418586923
GI|976907295|GB|LEKV01004535.1|	21401	S1_418022684
GI|976907295|GB|LEKV01004535.1|	21811	S1_418023094
GI|976907295|GB|LEKV01004535.1|	40455	S1_418041738
GI|976907295|GB|LEKV01004535.1|	40461	S1_418041744
GI|976907295|GB|LEKV01004535.1|	48417	S1_418049700
GI|976907295|GB|LEKV01004535.1|	58717	S1_418060000
GI|976907295|GB|LEKV01004535.1|	58784	S1_418060067
GI|976907295|GB|LEKV01004535.1|	58788	S1_418060071
GI|976907295|GB|LEKV01004535.1|	58858	S1_418060141
[truncated: 4,670 more rows]
